# Supplementary material for: Identification of crucial pathways and genes linked to endoplasmic reticulum stress in PCOS through combined bioinformatic analysis
Source: Front Mol Biosci. 2025 Jan 9;11:1504015. doi: 10.3389/fmolb.2024.1504015 (PMC11754070; doi:10.3389/fmolb.2024.1504015)
Supplement: Supplementary file 3 [file Table1.csv]

Gene Symbol	Description	Category	Gifts	GC Id	Relevance score	GeneCards Link
TP53	Tumor Protein P53	Protein Coding	50	GC17M007661	169.270401000977	https://www.genecards.org/cgi-bin/carddisp.pl?gene=TP53
MET	MET Proto-Oncogene, Receptor Tyrosine Kinase	Protein Coding	51	GC07P116672	105.461181640625	https://www.genecards.org/cgi-bin/carddisp.pl?gene=MET
PTPRC	Protein Tyrosine Phosphatase Receptor Type C	Protein Coding	49	GC01P198607	92.1241226196289	https://www.genecards.org/cgi-bin/carddisp.pl?gene=PTPRC
BCL2	BCL2 Apoptosis Regulator	Protein Coding	48	GC18M063123	91.5001754760742	https://www.genecards.org/cgi-bin/carddisp.pl?gene=BCL2
EGFR	Epidermal Growth Factor Receptor	Protein Coding	51	GC07P055019	90.6128082275391	https://www.genecards.org/cgi-bin/carddisp.pl?gene=EGFR
HSPA5	Heat Shock Protein Family A (Hsp70) Member 5	Protein Coding	46	GC09M125234	90.284309387207	https://www.genecards.org/cgi-bin/carddisp.pl?gene=HSPA5
PTEN	Phosphatase And Tensin Homolog	Protein Coding	50	GC10P092487	84.0287322998047	https://www.genecards.org/cgi-bin/carddisp.pl?gene=PTEN
ATM	ATM Serine/Threonine Kinase	Protein Coding	50	GC11P108222	83.1640014648438	https://www.genecards.org/cgi-bin/carddisp.pl?gene=ATM
ERN1	Endoplasmic Reticulum To Nucleus Signaling 1	Protein Coding	44	GC17M064039	78.884765625	https://www.genecards.org/cgi-bin/carddisp.pl?gene=ERN1
AKT1	AKT Serine/Threonine Kinase 1	Protein Coding	50	GC14M104769	78.6746368408203	https://www.genecards.org/cgi-bin/carddisp.pl?gene=AKT1
KIT	KIT Proto-Oncogene, Receptor Tyrosine Kinase	Protein Coding	50	GC04P054657	74.8336563110352	https://www.genecards.org/cgi-bin/carddisp.pl?gene=KIT
KRAS	KRAS Proto-Oncogene, GTPase	Protein Coding	49	GC12M025204	74.80712890625	https://www.genecards.org/cgi-bin/carddisp.pl?gene=KRAS
MTOR	Mechanistic Target Of Rapamycin Kinase	Protein Coding	51	GC01M011106	73.7291641235352	https://www.genecards.org/cgi-bin/carddisp.pl?gene=MTOR
TNF	Tumor Necrosis Factor	Protein Coding	49	GC06P083695	73.538703918457	https://www.genecards.org/cgi-bin/carddisp.pl?gene=TNF
PIK3CA	Phosphatidylinositol-4,5-Bisphosphate 3-Kinase Catalytic Subunit Alpha	Protein Coding	50	GC03P179148	72.3404235839844	https://www.genecards.org/cgi-bin/carddisp.pl?gene=PIK3CA
CCND1	Cyclin D1	Protein Coding	49	GC11P069641	72.2749938964844	https://www.genecards.org/cgi-bin/carddisp.pl?gene=CCND1
CDKN2A	Cyclin Dependent Kinase Inhibitor 2A	Protein Coding	48	GC09M021967	71.8848419189453	https://www.genecards.org/cgi-bin/carddisp.pl?gene=CDKN2A
MYC	MYC Proto-Oncogene, BHLH Transcription Factor	Protein Coding	49	GC08P127735	71.2513198852539	https://www.genecards.org/cgi-bin/carddisp.pl?gene=MYC
IL6	Interleukin 6	Protein Coding	47	GC07P022725	69.6808547973633	https://www.genecards.org/cgi-bin/carddisp.pl?gene=IL6
CTNNB1	Catenin Beta 1	Protein Coding	50	GC03P041236	69.4145126342773	https://www.genecards.org/cgi-bin/carddisp.pl?gene=CTNNB1
ERBB2	Erb-B2 Receptor Tyrosine Kinase 2	Protein Coding	52	GC17P039687	69.3005752563477	https://www.genecards.org/cgi-bin/carddisp.pl?gene=ERBB2
BRAF	B-Raf Proto-Oncogene, Serine/Threonine Kinase	Protein Coding	50	GC07M140737	68.6523056030273	https://www.genecards.org/cgi-bin/carddisp.pl?gene=BRAF
BAX	BCL2 Associated X, Apoptosis Regulator	Protein Coding	47	GC19P048954	67.4592590332031	https://www.genecards.org/cgi-bin/carddisp.pl?gene=BAX
TGFB1	Transforming Growth Factor Beta 1	Protein Coding	49	GC19M041301	67.0321884155273	https://www.genecards.org/cgi-bin/carddisp.pl?gene=TGFB1
STAT3	Signal Transducer And Activator Of Transcription 3	Protein Coding	50	GC17M042313	65.6384735107422	https://www.genecards.org/cgi-bin/carddisp.pl?gene=STAT3
CASP8	Caspase 8	Protein Coding	49	GC02P201233	65.3113174438477	https://www.genecards.org/cgi-bin/carddisp.pl?gene=CASP8
EIF2AK3	Eukaryotic Translation Initiation Factor 2 Alpha Kinase 3	Protein Coding	46	GC02M088556	64.2358551025391	https://www.genecards.org/cgi-bin/carddisp.pl?gene=EIF2AK3
CASP3	Caspase 3	Protein Coding	47	GC04M184627	64.0796508789063	https://www.genecards.org/cgi-bin/carddisp.pl?gene=CASP3
DICER1	Dicer 1, Ribonuclease III	Protein Coding	46	GC14M095086	63.3691482543945	https://www.genecards.org/cgi-bin/carddisp.pl?gene=DICER1
MAPK1	Mitogen-Activated Protein Kinase 1	Protein Coding	49	GC22M021759	62.2185897827148	https://www.genecards.org/cgi-bin/carddisp.pl?gene=MAPK1
VEGFA	Vascular Endothelial Growth Factor A	Protein Coding	46	GC06P043770	61.9905662536621	https://www.genecards.org/cgi-bin/carddisp.pl?gene=VEGFA
FAS	Fas Cell Surface Death Receptor	Protein Coding	48	GC10P092502	61.383186340332	https://www.genecards.org/cgi-bin/carddisp.pl?gene=FAS
CDH1	Cadherin 1	Protein Coding	48	GC16P068737	61.2812805175781	https://www.genecards.org/cgi-bin/carddisp.pl?gene=CDH1
VHL	Von Hippel-Lindau Tumor Suppressor	Protein Coding	44	GC03P012458	60.8905715942383	https://www.genecards.org/cgi-bin/carddisp.pl?gene=VHL
INS	Insulin	Protein Coding	45	GC11M002159	60.6835136413574	https://www.genecards.org/cgi-bin/carddisp.pl?gene=INS
MAPK8	Mitogen-Activated Protein Kinase 8	Protein Coding	47	GC10P048306	60.1975936889648	https://www.genecards.org/cgi-bin/carddisp.pl?gene=MAPK8
HRAS	HRas Proto-Oncogene, GTPase	Protein Coding	50	GC11M003189	60.1175575256348	https://www.genecards.org/cgi-bin/carddisp.pl?gene=HRAS
IFNG	Interferon Gamma	Protein Coding	46	GC12M068154	59.1170692443848	https://www.genecards.org/cgi-bin/carddisp.pl?gene=IFNG
TERT	Telomerase Reverse Transcriptase	Protein Coding	49	GC05M001253	57.9040222167969	https://www.genecards.org/cgi-bin/carddisp.pl?gene=TERT
ABL1	ABL Proto-Oncogene 1, Non-Receptor Tyrosine Kinase	Protein Coding	50	GC09P130713	57.3957595825195	https://www.genecards.org/cgi-bin/carddisp.pl?gene=ABL1
MIR21	MicroRNA 21	RNA Gene	24	GC17P059841	57.300594329834	https://www.genecards.org/cgi-bin/carddisp.pl?gene=MIR21
VCP	Valosin Containing Protein	Protein Coding	48	GC09M035056	57.0810089111328	https://www.genecards.org/cgi-bin/carddisp.pl?gene=VCP
CDKN1A	Cyclin Dependent Kinase Inhibitor 1A	Protein Coding	46	GC06P083850	56.5233383178711	https://www.genecards.org/cgi-bin/carddisp.pl?gene=CDKN1A
CXCL8	C-X-C Motif Chemokine Ligand 8	Protein Coding	38	GC04P073740	56.3471336364746	https://www.genecards.org/cgi-bin/carddisp.pl?gene=CXCL8
NFE2L2	NFE2 Like BZIP Transcription Factor 2	Protein Coding	48	GC02M177227	56.2165184020996	https://www.genecards.org/cgi-bin/carddisp.pl?gene=NFE2L2
FGFR3	Fibroblast Growth Factor Receptor 3	Protein Coding	52	GC04P001795	56.1345901489258	https://www.genecards.org/cgi-bin/carddisp.pl?gene=FGFR3
FASLG	Fas Ligand	Protein Coding	45	GC01P172628	54.7535057067871	https://www.genecards.org/cgi-bin/carddisp.pl?gene=FASLG
KITLG	KIT Ligand	Protein Coding	43	GC12M088492	54.2390174865723	https://www.genecards.org/cgi-bin/carddisp.pl?gene=KITLG
RB1	RB Transcriptional Corepressor 1	Protein Coding	45	GC13P048303	54.1469039916992	https://www.genecards.org/cgi-bin/carddisp.pl?gene=RB1
ESR1	Estrogen Receptor 1	Protein Coding	50	GC06P151656	53.6710205078125	https://www.genecards.org/cgi-bin/carddisp.pl?gene=ESR1
IL1B	Interleukin 1 Beta	Protein Coding	45	GC02M112829	53.4521141052246	https://www.genecards.org/cgi-bin/carddisp.pl?gene=IL1B
EGF	Epidermal Growth Factor	Protein Coding	49	GC04P109912	53.169548034668	https://www.genecards.org/cgi-bin/carddisp.pl?gene=EGF
MAP2K1	Mitogen-Activated Protein Kinase Kinase 1	Protein Coding	51	GC15P066386	53.0990676879883	https://www.genecards.org/cgi-bin/carddisp.pl?gene=MAP2K1
BRCA1	BRCA1 DNA Repair Associated	Protein Coding	48	GC17M043044	52.2284812927246	https://www.genecards.org/cgi-bin/carddisp.pl?gene=BRCA1
JUN	Jun Proto-Oncogene, AP-1 Transcription Factor Subunit	Protein Coding	46	GC01M058780	51.6246948242188	https://www.genecards.org/cgi-bin/carddisp.pl?gene=JUN
VIM	Vimentin	Protein Coding	48	GC10P017227	51.1955261230469	https://www.genecards.org/cgi-bin/carddisp.pl?gene=VIM
MAPK14	Mitogen-Activated Protein Kinase 14	Protein Coding	49	GC06P083841	51.0467720031738	https://www.genecards.org/cgi-bin/carddisp.pl?gene=MAPK14
PRKN	Parkin RBR E3 Ubiquitin Protein Ligase	Protein Coding	37	GC06M161348	50.4397506713867	https://www.genecards.org/cgi-bin/carddisp.pl?gene=PRKN
IL10	Interleukin 10	Protein Coding	45	GC01M206767	50.3833160400391	https://www.genecards.org/cgi-bin/carddisp.pl?gene=IL10
NFKB1	Nuclear Factor Kappa B Subunit 1	Protein Coding	49	GC04P102501	50.1436424255371	https://www.genecards.org/cgi-bin/carddisp.pl?gene=NFKB1
BRCA2	BRCA2 DNA Repair Associated	Protein Coding	46	GC13P032315	49.943000793457	https://www.genecards.org/cgi-bin/carddisp.pl?gene=BRCA2
SRC	SRC Proto-Oncogene, Non-Receptor Tyrosine Kinase	Protein Coding	49	GC20P037344	49.0857048034668	https://www.genecards.org/cgi-bin/carddisp.pl?gene=SRC
IL2	Interleukin 2	Protein Coding	43	GC04M122451	48.9126014709473	https://www.genecards.org/cgi-bin/carddisp.pl?gene=IL2
PPARG	Peroxisome Proliferator Activated Receptor Gamma	Protein Coding	50	GC03P012287	48.5974578857422	https://www.genecards.org/cgi-bin/carddisp.pl?gene=PPARG
MUC1	Mucin 1, Cell Surface Associated	Protein Coding	47	GC01M155185	48.5905647277832	https://www.genecards.org/cgi-bin/carddisp.pl?gene=MUC1
TNFRSF10B	TNF Receptor Superfamily Member 10b	Protein Coding	48	GC08M023020	48.5434494018555	https://www.genecards.org/cgi-bin/carddisp.pl?gene=TNFRSF10B
SOD1	Superoxide Dismutase 1	Protein Coding	50	GC21P031659	48.5260009765625	https://www.genecards.org/cgi-bin/carddisp.pl?gene=SOD1
JAK2	Janus Kinase 2	Protein Coding	50	GC09P004985	48.1633148193359	https://www.genecards.org/cgi-bin/carddisp.pl?gene=JAK2
PIK3R1	Phosphoinositide-3-Kinase Regulatory Subunit 1	Protein Coding	49	GC05P068215	47.7988967895508	https://www.genecards.org/cgi-bin/carddisp.pl?gene=PIK3R1
CDKN1B	Cyclin Dependent Kinase Inhibitor 1B	Protein Coding	45	GC12P021339	47.2927780151367	https://www.genecards.org/cgi-bin/carddisp.pl?gene=CDKN1B
NOTCH1	Notch Receptor 1	Protein Coding	49	GC09M137524	47.2362747192383	https://www.genecards.org/cgi-bin/carddisp.pl?gene=NOTCH1
ITGB1	Integrin Subunit Beta 1	Protein Coding	48	GC10M033116	47.2230415344238	https://www.genecards.org/cgi-bin/carddisp.pl?gene=ITGB1
BCL2L1	BCL2 Like 1	Protein Coding	45	GC20M031664	47.1266021728516	https://www.genecards.org/cgi-bin/carddisp.pl?gene=BCL2L1
IGF1	Insulin Like Growth Factor 1	Protein Coding	46	GC12M102395	46.79345703125	https://www.genecards.org/cgi-bin/carddisp.pl?gene=IGF1
PTGS2	Prostaglandin-Endoperoxide Synthase 2	Protein Coding	47	GC01M186640	46.6686210632324	https://www.genecards.org/cgi-bin/carddisp.pl?gene=PTGS2
STK11	Serine/Threonine Kinase 11	Protein Coding	47	GC19P001177	46.5774574279785	https://www.genecards.org/cgi-bin/carddisp.pl?gene=STK11
STAT1	Signal Transducer And Activator Of Transcription 1	Protein Coding	50	GC02M190908	46.156135559082	https://www.genecards.org/cgi-bin/carddisp.pl?gene=STAT1
ATF4	Activating Transcription Factor 4	Protein Coding	44	GC22P039519	46.1245956420898	https://www.genecards.org/cgi-bin/carddisp.pl?gene=ATF4
PRKCD	Protein Kinase C Delta	Protein Coding	50	GC03P053156	45.8288726806641	https://www.genecards.org/cgi-bin/carddisp.pl?gene=PRKCD
HIF1A	Hypoxia Inducible Factor 1 Subunit Alpha	Protein Coding	45	GC14P061695	45.8242378234863	https://www.genecards.org/cgi-bin/carddisp.pl?gene=HIF1A
KDR	Kinase Insert Domain Receptor	Protein Coding	51	GC04M055078	45.5981636047363	https://www.genecards.org/cgi-bin/carddisp.pl?gene=KDR
SETD2	SET Domain Containing 2, Histone Lysine Methyltransferase	Protein Coding	45	GC03M047033	45.1782569885254	https://www.genecards.org/cgi-bin/carddisp.pl?gene=SETD2
CD44	CD44 Molecule (Indian Blood Group)	Protein Coding	45	GC11P035139	45.0002212524414	https://www.genecards.org/cgi-bin/carddisp.pl?gene=CD44
CHEK2	Checkpoint Kinase 2	Protein Coding	50	GC22M028687	44.9486274719238	https://www.genecards.org/cgi-bin/carddisp.pl?gene=CHEK2
CXCR4	C-X-C Motif Chemokine Receptor 4	Protein Coding	49	GC02M136114	44.8823204040527	https://www.genecards.org/cgi-bin/carddisp.pl?gene=CXCR4
NCAM1	Neural Cell Adhesion Molecule 1	Protein Coding	45	GC11P112961	44.5924797058105	https://www.genecards.org/cgi-bin/carddisp.pl?gene=NCAM1
PECAM1	Platelet And Endothelial Cell Adhesion Molecule 1	Protein Coding	40	GC17M064319	44.4288444519043	https://www.genecards.org/cgi-bin/carddisp.pl?gene=PECAM1
FOS	Fos Proto-Oncogene, AP-1 Transcription Factor Subunit	Protein Coding	49	GC14P075278	44.1742935180664	https://www.genecards.org/cgi-bin/carddisp.pl?gene=FOS
PCNA	Proliferating Cell Nuclear Antigen	Protein Coding	48	GC20M005114	43.887451171875	https://www.genecards.org/cgi-bin/carddisp.pl?gene=PCNA
XIAP	X-Linked Inhibitor Of Apoptosis	Protein Coding	46	GC0XP123859	43.8010101318359	https://www.genecards.org/cgi-bin/carddisp.pl?gene=XIAP
MIR34A	MicroRNA 34a	RNA Gene	23	GC01M009151	43.587818145752	https://www.genecards.org/cgi-bin/carddisp.pl?gene=MIR34A
FGF2	Fibroblast Growth Factor 2	Protein Coding	44	GC04P122826	43.4533462524414	https://www.genecards.org/cgi-bin/carddisp.pl?gene=FGF2
PARP1	Poly(ADP-Ribose) Polymerase 1	Protein Coding	47	GC01M226360	43.374626159668	https://www.genecards.org/cgi-bin/carddisp.pl?gene=PARP1
MDM2	MDM2 Proto-Oncogene	Protein Coding	51	GC12P068808	43.2138900756836	https://www.genecards.org/cgi-bin/carddisp.pl?gene=MDM2
CCL2	C-C Motif Chemokine Ligand 2	Protein Coding	46	GC17P034255	42.5906143188477	https://www.genecards.org/cgi-bin/carddisp.pl?gene=CCL2
CAT	Catalase	Protein Coding	49	GC11P034460	42.4949951171875	https://www.genecards.org/cgi-bin/carddisp.pl?gene=CAT
CDK4	Cyclin Dependent Kinase 4	Protein Coding	50	GC12M057743	42.4835205078125	https://www.genecards.org/cgi-bin/carddisp.pl?gene=CDK4
FH	Fumarate Hydratase	Protein Coding	45	GC01M241499	42.255729675293	https://www.genecards.org/cgi-bin/carddisp.pl?gene=FH
HSP90AA1	Heat Shock Protein 90 Alpha Family Class A Member 1	Protein Coding	46	GC14M102080	41.9004669189453	https://www.genecards.org/cgi-bin/carddisp.pl?gene=HSP90AA1
AR	Androgen Receptor	Protein Coding	50	GC0XP067544	41.8856468200684	https://www.genecards.org/cgi-bin/carddisp.pl?gene=AR
MIR200C	MicroRNA 200c	RNA Gene	21	GC12P021094	41.8552169799805	https://www.genecards.org/cgi-bin/carddisp.pl?gene=MIR200C
IL4	Interleukin 4	Protein Coding	44	GC05P132673	41.3648147583008	https://www.genecards.org/cgi-bin/carddisp.pl?gene=IL4
RET	Ret Proto-Oncogene	Protein Coding	51	GC10P043182	41.3395195007324	https://www.genecards.org/cgi-bin/carddisp.pl?gene=RET
CASP9	Caspase 9	Protein Coding	45	GC01M015491	41.3334350585938	https://www.genecards.org/cgi-bin/carddisp.pl?gene=CASP9
GJA1	Gap Junction Protein Alpha 1	Protein Coding	48	GC06P121436	41.0289192199707	https://www.genecards.org/cgi-bin/carddisp.pl?gene=GJA1
WT1	WT1 Transcription Factor	Protein Coding	47	GC11M032365	40.9660415649414	https://www.genecards.org/cgi-bin/carddisp.pl?gene=WT1
TFRC	Transferrin Receptor	Protein Coding	47	GC03M196027	40.9086265563965	https://www.genecards.org/cgi-bin/carddisp.pl?gene=TFRC
NOS3	Nitric Oxide Synthase 3	Protein Coding	49	GC07P150990	40.8169708251953	https://www.genecards.org/cgi-bin/carddisp.pl?gene=NOS3
PIK3CG	Phosphatidylinositol-4,5-Bisphosphate 3-Kinase Catalytic Subunit Gamma	Protein Coding	46	GC07P106865	40.760627746582	https://www.genecards.org/cgi-bin/carddisp.pl?gene=PIK3CG
PTPN11	Protein Tyrosine Phosphatase Non-Receptor Type 11	Protein Coding	50	GC12P112418	40.6059074401855	https://www.genecards.org/cgi-bin/carddisp.pl?gene=PTPN11
CYCS	Cytochrome C, Somatic	Protein Coding	46	GC07M025118	40.4513092041016	https://www.genecards.org/cgi-bin/carddisp.pl?gene=CYCS
CDC42	Cell Division Cycle 42	Protein Coding	49	GC01P022052	40.3372573852539	https://www.genecards.org/cgi-bin/carddisp.pl?gene=CDC42
RAC1	Rac Family Small GTPase 1	Protein Coding	47	GC07P006377	40.2504425048828	https://www.genecards.org/cgi-bin/carddisp.pl?gene=RAC1
SREBF1	Sterol Regulatory Element Binding Transcription Factor 1	Protein Coding	44	GC17M017810	40.2154579162598	https://www.genecards.org/cgi-bin/carddisp.pl?gene=SREBF1
RHOA	Ras Homolog Family Member A	Protein Coding	46	GC03M049359	40.1880264282227	https://www.genecards.org/cgi-bin/carddisp.pl?gene=RHOA
NBN	Nibrin	Protein Coding	45	GC08M089933	40.1517906188965	https://www.genecards.org/cgi-bin/carddisp.pl?gene=NBN
CAV1	Caveolin 1	Protein Coding	46	GC07P116524	40.0902557373047	https://www.genecards.org/cgi-bin/carddisp.pl?gene=CAV1
CFTR	CF Transmembrane Conductance Regulator	Protein Coding	49	GC07P117287	40.0808753967285	https://www.genecards.org/cgi-bin/carddisp.pl?gene=CFTR
CLU	Clusterin	Protein Coding	45	GC08M027596	40.0609245300293	https://www.genecards.org/cgi-bin/carddisp.pl?gene=CLU
CD40	CD40 Molecule	Protein Coding	46	GC20P046118	39.9997749328613	https://www.genecards.org/cgi-bin/carddisp.pl?gene=CD40
EPCAM	Epithelial Cell Adhesion Molecule	Protein Coding	46	GC02P047345	39.9579772949219	https://www.genecards.org/cgi-bin/carddisp.pl?gene=EPCAM
MCL1	MCL1 Apoptosis Regulator, BCL2 Family Member	Protein Coding	45	GC01M152066	39.9565811157227	https://www.genecards.org/cgi-bin/carddisp.pl?gene=MCL1
RYR2	Ryanodine Receptor 2	Protein Coding	46	GC01P237042	39.7618713378906	https://www.genecards.org/cgi-bin/carddisp.pl?gene=RYR2
CDK2	Cyclin Dependent Kinase 2	Protein Coding	49	GC12P055966	39.6985244750977	https://www.genecards.org/cgi-bin/carddisp.pl?gene=CDK2
MAPK3	Mitogen-Activated Protein Kinase 3	Protein Coding	46	GC16M037120	39.5340919494629	https://www.genecards.org/cgi-bin/carddisp.pl?gene=MAPK3
VWF	Von Willebrand Factor	Protein Coding	47	GC12M005917	39.2230758666992	https://www.genecards.org/cgi-bin/carddisp.pl?gene=VWF
MMP9	Matrix Metallopeptidase 9	Protein Coding	52	GC20P046008	39.1187477111816	https://www.genecards.org/cgi-bin/carddisp.pl?gene=MMP9
IL7	Interleukin 7	Protein Coding	40	GC08M078689	39.097843170166	https://www.genecards.org/cgi-bin/carddisp.pl?gene=IL7
CDK1	Cyclin Dependent Kinase 1	Protein Coding	44	GC10P060772	39.059513092041	https://www.genecards.org/cgi-bin/carddisp.pl?gene=CDK1
NFKBIA	NFKB Inhibitor Alpha	Protein Coding	48	GC14M035401	38.9548797607422	https://www.genecards.org/cgi-bin/carddisp.pl?gene=NFKBIA
RAF1	Raf-1 Proto-Oncogene, Serine/Threonine Kinase	Protein Coding	52	GC03M012583	38.7310791015625	https://www.genecards.org/cgi-bin/carddisp.pl?gene=RAF1
TLR4	Toll Like Receptor 4	Protein Coding	49	GC09P117704	38.7203521728516	https://www.genecards.org/cgi-bin/carddisp.pl?gene=TLR4
PDCD1	Programmed Cell Death 1	Protein Coding	45	GC02M241849	38.673828125	https://www.genecards.org/cgi-bin/carddisp.pl?gene=PDCD1
IGF1R	Insulin Like Growth Factor 1 Receptor	Protein Coding	52	GC15P098648	38.6483421325684	https://www.genecards.org/cgi-bin/carddisp.pl?gene=IGF1R
ABCB1	ATP Binding Cassette Subfamily B Member 1	Protein Coding	49	GC07M087504	38.5385437011719	https://www.genecards.org/cgi-bin/carddisp.pl?gene=ABCB1
RELA	RELA Proto-Oncogene, NF-KB Subunit	Protein Coding	49	GC11M065653	38.4983825683594	https://www.genecards.org/cgi-bin/carddisp.pl?gene=RELA
INSR	Insulin Receptor	Protein Coding	51	GC19M007112	38.393180847168	https://www.genecards.org/cgi-bin/carddisp.pl?gene=INSR
SMARCA4	SWI/SNF Related, Matrix Associated, Actin Dependent Regulator Of Chromatin, Subfamily A, Member 4	Protein Coding	48	GC19P010932	37.9066162109375	https://www.genecards.org/cgi-bin/carddisp.pl?gene=SMARCA4
MMP2	Matrix Metallopeptidase 2	Protein Coding	50	GC16P055390	37.8222694396973	https://www.genecards.org/cgi-bin/carddisp.pl?gene=MMP2
SIRT1	Sirtuin 1	Protein Coding	46	GC10P067884	37.7633514404297	https://www.genecards.org/cgi-bin/carddisp.pl?gene=SIRT1
CXCL12	C-X-C Motif Chemokine Ligand 12	Protein Coding	42	GC10M044370	37.648609161377	https://www.genecards.org/cgi-bin/carddisp.pl?gene=CXCL12
FN1	Fibronectin 1	Protein Coding	48	GC02M215360	37.5779685974121	https://www.genecards.org/cgi-bin/carddisp.pl?gene=FN1
PIK3CD	Phosphatidylinositol-4,5-Bisphosphate 3-Kinase Catalytic Subunit Delta	Protein Coding	51	GC01P009629	37.3093109130859	https://www.genecards.org/cgi-bin/carddisp.pl?gene=PIK3CD
NR3C1	Nuclear Receptor Subfamily 3 Group C Member 1	Protein Coding	48	GC05M143277	37.2875671386719	https://www.genecards.org/cgi-bin/carddisp.pl?gene=NR3C1
FOXO1	Forkhead Box O1	Protein Coding	47	GC13M040555	37.2837142944336	https://www.genecards.org/cgi-bin/carddisp.pl?gene=FOXO1
CREB1	CAMP Responsive Element Binding Protein 1	Protein Coding	47	GC02P207529	37.2728157043457	https://www.genecards.org/cgi-bin/carddisp.pl?gene=CREB1
FGFR2	Fibroblast Growth Factor Receptor 2	Protein Coding	52	GC10M121478	37.0201988220215	https://www.genecards.org/cgi-bin/carddisp.pl?gene=FGFR2
BDNF	Brain Derived Neurotrophic Factor	Protein Coding	46	GC11M027654	36.9033660888672	https://www.genecards.org/cgi-bin/carddisp.pl?gene=BDNF
MSH2	MutS Homolog 2	Protein Coding	46	GC02P047403	36.7402381896973	https://www.genecards.org/cgi-bin/carddisp.pl?gene=MSH2
TGFBR2	Transforming Growth Factor Beta Receptor 2	Protein Coding	49	GC03P030623	36.7197265625	https://www.genecards.org/cgi-bin/carddisp.pl?gene=TGFBR2
APOE	Apolipoprotein E	Protein Coding	48	GC19P066879	36.6982955932617	https://www.genecards.org/cgi-bin/carddisp.pl?gene=APOE
CD274	CD274 Molecule	Protein Coding	42	GC09P005450	36.6729736328125	https://www.genecards.org/cgi-bin/carddisp.pl?gene=CD274
HSPA4	Heat Shock Protein Family A (Hsp70) Member 4	Protein Coding	40	GC05P133051	36.5742416381836	https://www.genecards.org/cgi-bin/carddisp.pl?gene=HSPA4
SLC2A1	Solute Carrier Family 2 Member 1	Protein Coding	50	GC01M042925	36.4812049865723	https://www.genecards.org/cgi-bin/carddisp.pl?gene=SLC2A1
GNAI2	G Protein Subunit Alpha I2	Protein Coding	44	GC03P050226	36.4179878234863	https://www.genecards.org/cgi-bin/carddisp.pl?gene=GNAI2
TSC2	TSC Complex Subunit 2	Protein Coding	48	GC16P011696	36.1938781738281	https://www.genecards.org/cgi-bin/carddisp.pl?gene=TSC2
ERMP1	Endoplasmic Reticulum Metallopeptidase 1	Protein Coding	35	GC09M005749	36.1177291870117	https://www.genecards.org/cgi-bin/carddisp.pl?gene=ERMP1
LEP	Leptin	Protein Coding	45	GC07P128241	35.9792098999023	https://www.genecards.org/cgi-bin/carddisp.pl?gene=LEP
CD34	CD34 Molecule	Protein Coding	42	GC01M207880	35.9340400695801	https://www.genecards.org/cgi-bin/carddisp.pl?gene=CD34
RUNX1	RUNX Family Transcription Factor 1	Protein Coding	46	GC21M034787	35.8993186950684	https://www.genecards.org/cgi-bin/carddisp.pl?gene=RUNX1
HLA-A	Major Histocompatibility Complex, Class I, A	Protein Coding	45	GC06P083654	35.8231620788574	https://www.genecards.org/cgi-bin/carddisp.pl?gene=HLA-A
BIRC5	Baculoviral IAP Repeat Containing 5	Protein Coding	45	GC17P078214	35.7729339599609	https://www.genecards.org/cgi-bin/carddisp.pl?gene=BIRC5
MIR141	MicroRNA 141	RNA Gene	22	GC12P021095	35.6054382324219	https://www.genecards.org/cgi-bin/carddisp.pl?gene=MIR141
SYVN1	Synoviolin 1	Protein Coding	40	GC11M089758	35.6049499511719	https://www.genecards.org/cgi-bin/carddisp.pl?gene=SYVN1
MIR221	MicroRNA 221	RNA Gene	21	GC0XM045746	35.4913024902344	https://www.genecards.org/cgi-bin/carddisp.pl?gene=MIR221
SQSTM1	Sequestosome 1	Protein Coding	46	GC05P179806	35.385498046875	https://www.genecards.org/cgi-bin/carddisp.pl?gene=SQSTM1
TNFSF10	TNF Superfamily Member 10	Protein Coding	42	GC03M172505	35.1492309570313	https://www.genecards.org/cgi-bin/carddisp.pl?gene=TNFSF10
APC	APC Regulator Of WNT Signaling Pathway	Protein Coding	46	GC05P112707	35.092472076416	https://www.genecards.org/cgi-bin/carddisp.pl?gene=APC
HSPB1	Heat Shock Protein Family B (Small) Member 1	Protein Coding	49	GC07P076302	35.0793876647949	https://www.genecards.org/cgi-bin/carddisp.pl?gene=HSPB1
PTK2	Protein Tyrosine Kinase 2	Protein Coding	45	GC08M140657	35.0790481567383	https://www.genecards.org/cgi-bin/carddisp.pl?gene=PTK2
FHIT	Fragile Histidine Triad Diadenosine Triphosphatase	Protein Coding	42	GC03M059747	34.944766998291	https://www.genecards.org/cgi-bin/carddisp.pl?gene=FHIT
IL1A	Interleukin 1 Alpha	Protein Coding	42	GC02M112773	34.889404296875	https://www.genecards.org/cgi-bin/carddisp.pl?gene=IL1A
THBS1	Thrombospondin 1	Protein Coding	44	GC15P039581	34.8689002990723	https://www.genecards.org/cgi-bin/carddisp.pl?gene=THBS1
PDGFRA	Platelet Derived Growth Factor Receptor Alpha	Protein Coding	51	GC04P054229	34.8530349731445	https://www.genecards.org/cgi-bin/carddisp.pl?gene=PDGFRA
SP1	Sp1 Transcription Factor	Protein Coding	44	GC12P053380	34.6988525390625	https://www.genecards.org/cgi-bin/carddisp.pl?gene=SP1
CSF3	Colony Stimulating Factor 3	Protein Coding	38	GC17P040015	34.6568489074707	https://www.genecards.org/cgi-bin/carddisp.pl?gene=CSF3
TGFA	Transforming Growth Factor Alpha	Protein Coding	44	GC02M070447	34.6294822692871	https://www.genecards.org/cgi-bin/carddisp.pl?gene=TGFA
GDNF	Glial Cell Derived Neurotrophic Factor	Protein Coding	46	GC05M037812	34.5200881958008	https://www.genecards.org/cgi-bin/carddisp.pl?gene=GDNF
MIR205	MicroRNA 205	RNA Gene	21	GC01P209432	34.4889678955078	https://www.genecards.org/cgi-bin/carddisp.pl?gene=MIR205
IL3	Interleukin 3	Protein Coding	41	GC05P132060	34.4499702453613	https://www.genecards.org/cgi-bin/carddisp.pl?gene=IL3
ALB	Albumin	Protein Coding	48	GC04P073397	34.4036140441895	https://www.genecards.org/cgi-bin/carddisp.pl?gene=ALB
RARA	Retinoic Acid Receptor Alpha	Protein Coding	47	GC17P040309	34.354190826416	https://www.genecards.org/cgi-bin/carddisp.pl?gene=RARA
CD36	CD36 Molecule	Protein Coding	46	GC07P080369	34.2753143310547	https://www.genecards.org/cgi-bin/carddisp.pl?gene=CD36
FBXW7	F-Box And WD Repeat Domain Containing 7	Protein Coding	43	GC04M152321	34.088249206543	https://www.genecards.org/cgi-bin/carddisp.pl?gene=FBXW7
TP73	Tumor Protein P73	Protein Coding	45	GC01P003652	34.0620956420898	https://www.genecards.org/cgi-bin/carddisp.pl?gene=TP73
NOS2	Nitric Oxide Synthase 2	Protein Coding	47	GC17M027756	34.0320777893066	https://www.genecards.org/cgi-bin/carddisp.pl?gene=NOS2
CREBBP	CREB Binding Protein	Protein Coding	50	GC16M007298	33.9384689331055	https://www.genecards.org/cgi-bin/carddisp.pl?gene=CREBBP
PTPN1	Protein Tyrosine Phosphatase Non-Receptor Type 1	Protein Coding	48	GC20P050510	33.8782348632813	https://www.genecards.org/cgi-bin/carddisp.pl?gene=PTPN1
CD247	CD247 Molecule	Protein Coding	47	GC01M167399	33.8639030456543	https://www.genecards.org/cgi-bin/carddisp.pl?gene=CD247
CDK6	Cyclin Dependent Kinase 6	Protein Coding	50	GC07M092604	33.8301239013672	https://www.genecards.org/cgi-bin/carddisp.pl?gene=CDK6
MAPK10	Mitogen-Activated Protein Kinase 10	Protein Coding	48	GC04M085990	33.777458190918	https://www.genecards.org/cgi-bin/carddisp.pl?gene=MAPK10
PRKCA	Protein Kinase C Alpha	Protein Coding	48	GC17P066302	33.7530632019043	https://www.genecards.org/cgi-bin/carddisp.pl?gene=PRKCA
MEN1	Menin 1	Protein Coding	44	GC11M064803	33.713996887207	https://www.genecards.org/cgi-bin/carddisp.pl?gene=MEN1
ENO2	Enolase 2	Protein Coding	45	GC12P006913	33.6588249206543	https://www.genecards.org/cgi-bin/carddisp.pl?gene=ENO2
CDH2	Cadherin 2	Protein Coding	50	GC18M027950	33.6458435058594	https://www.genecards.org/cgi-bin/carddisp.pl?gene=CDH2
SOD2	Superoxide Dismutase 2	Protein Coding	48	GC06M159669	33.5774726867676	https://www.genecards.org/cgi-bin/carddisp.pl?gene=SOD2
NOTCH3	Notch Receptor 3	Protein Coding	48	GC19M015159	33.4997978210449	https://www.genecards.org/cgi-bin/carddisp.pl?gene=NOTCH3
ENG	Endoglin	Protein Coding	46	GC09M127815	33.4909477233887	https://www.genecards.org/cgi-bin/carddisp.pl?gene=ENG
HGF	Hepatocyte Growth Factor	Protein Coding	49	GC07M081699	33.2177848815918	https://www.genecards.org/cgi-bin/carddisp.pl?gene=HGF
THY1	Thy-1 Cell Surface Antigen	Protein Coding	41	GC11M119417	33.1869964599609	https://www.genecards.org/cgi-bin/carddisp.pl?gene=THY1
PDGFRB	Platelet Derived Growth Factor Receptor Beta	Protein Coding	52	GC05M150113	33.0919494628906	https://www.genecards.org/cgi-bin/carddisp.pl?gene=PDGFRB
HMGB1	High Mobility Group Box 1	Protein Coding	44	GC13M030456	32.9874496459961	https://www.genecards.org/cgi-bin/carddisp.pl?gene=HMGB1
EDN1	Endothelin 1	Protein Coding	46	GC06P012256	32.9845161437988	https://www.genecards.org/cgi-bin/carddisp.pl?gene=EDN1
TLR2	Toll Like Receptor 2	Protein Coding	49	GC04P153684	32.9666213989258	https://www.genecards.org/cgi-bin/carddisp.pl?gene=TLR2
MIR222	MicroRNA 222	RNA Gene	21	GC0XM045747	32.9460334777832	https://www.genecards.org/cgi-bin/carddisp.pl?gene=MIR222
BAK1	BCL2 Antagonist/Killer 1	Protein Coding	42	GC06M033572	32.8339767456055	https://www.genecards.org/cgi-bin/carddisp.pl?gene=BAK1
HSPA8	Heat Shock Protein Family A (Hsp70) Member 8	Protein Coding	46	GC11M123057	32.8305931091309	https://www.genecards.org/cgi-bin/carddisp.pl?gene=HSPA8
EZH2	Enhancer Of Zeste 2 Polycomb Repressive Complex 2 Subunit	Protein Coding	52	GC07M148807	32.7728843688965	https://www.genecards.org/cgi-bin/carddisp.pl?gene=EZH2
BMP2	Bone Morphogenetic Protein 2	Protein Coding	44	GC20P006767	32.7417297363281	https://www.genecards.org/cgi-bin/carddisp.pl?gene=BMP2
IDH1	Isocitrate Dehydrogenase (NADP(+)) 1	Protein Coding	50	GC02M208236	32.7374153137207	https://www.genecards.org/cgi-bin/carddisp.pl?gene=IDH1
CSF2	Colony Stimulating Factor 2	Protein Coding	41	GC05P132073	32.6928405761719	https://www.genecards.org/cgi-bin/carddisp.pl?gene=CSF2
FLT1	Fms Related Receptor Tyrosine Kinase 1	Protein Coding	49	GC13M028300	32.6039428710938	https://www.genecards.org/cgi-bin/carddisp.pl?gene=FLT1
FOXO3	Forkhead Box O3	Protein Coding	44	GC06P108559	32.5221252441406	https://www.genecards.org/cgi-bin/carddisp.pl?gene=FOXO3
CHGA	Chromogranin A	Protein Coding	43	GC14P092944	32.493709564209	https://www.genecards.org/cgi-bin/carddisp.pl?gene=CHGA
MPO	Myeloperoxidase	Protein Coding	49	GC17M058269	32.4171752929688	https://www.genecards.org/cgi-bin/carddisp.pl?gene=MPO
SPP1	Secreted Phosphoprotein 1	Protein Coding	44	GC04P087975	32.3516693115234	https://www.genecards.org/cgi-bin/carddisp.pl?gene=SPP1
GJB2	Gap Junction Protein Beta 2	Protein Coding	45	GC13M020187	32.3038024902344	https://www.genecards.org/cgi-bin/carddisp.pl?gene=GJB2
PGR	Progesterone Receptor	Protein Coding	47	GC11M101030	32.2067985534668	https://www.genecards.org/cgi-bin/carddisp.pl?gene=PGR
ADIPOQ	Adiponectin, C1Q And Collagen Domain Containing	Protein Coding	44	GC03P186842	32.1752853393555	https://www.genecards.org/cgi-bin/carddisp.pl?gene=ADIPOQ
CYP19A1	Cytochrome P450 Family 19 Subfamily A Member 1	Protein Coding	47	GC15M051208	31.9417514801025	https://www.genecards.org/cgi-bin/carddisp.pl?gene=CYP19A1
GSK3B	Glycogen Synthase Kinase 3 Beta	Protein Coding	47	GC03M119821	31.8953971862793	https://www.genecards.org/cgi-bin/carddisp.pl?gene=GSK3B
CSF1	Colony Stimulating Factor 1	Protein Coding	42	GC01P109911	31.8681449890137	https://www.genecards.org/cgi-bin/carddisp.pl?gene=CSF1
KRT7	Keratin 7	Protein Coding	41	GC12P052232	31.8610210418701	https://www.genecards.org/cgi-bin/carddisp.pl?gene=KRT7
SMAD3	SMAD Family Member 3	Protein Coding	48	GC15P067063	31.7556838989258	https://www.genecards.org/cgi-bin/carddisp.pl?gene=SMAD3
IGF2	Insulin Like Growth Factor 2	Protein Coding	46	GC11M003294	31.7399978637695	https://www.genecards.org/cgi-bin/carddisp.pl?gene=IGF2
SOX9	SRY-Box Transcription Factor 9	Protein Coding	44	GC17P072121	31.6876831054688	https://www.genecards.org/cgi-bin/carddisp.pl?gene=SOX9
G6PD	Glucose-6-Phosphate Dehydrogenase	Protein Coding	48	GC0XM154551	31.6615219116211	https://www.genecards.org/cgi-bin/carddisp.pl?gene=G6PD
ITGB2	Integrin Subunit Beta 2	Protein Coding	49	GC21M044885	31.5900287628174	https://www.genecards.org/cgi-bin/carddisp.pl?gene=ITGB2
PROM1	Prominin 1	Protein Coding	44	GC04M015965	31.5387210845947	https://www.genecards.org/cgi-bin/carddisp.pl?gene=PROM1
CDKN3	Cyclin Dependent Kinase Inhibitor 3	Protein Coding	42	GC14P054398	31.5355129241943	https://www.genecards.org/cgi-bin/carddisp.pl?gene=CDKN3
BAD	BCL2 Associated Agonist Of Cell Death	Protein Coding	43	GC11M089708	31.5230522155762	https://www.genecards.org/cgi-bin/carddisp.pl?gene=BAD
POU5F1	POU Class 5 Homeobox 1	Protein Coding	44	GC06M065909	31.5160331726074	https://www.genecards.org/cgi-bin/carddisp.pl?gene=POU5F1
MLH1	MutL Homolog 1	Protein Coding	46	GC03P036993	31.48264503479	https://www.genecards.org/cgi-bin/carddisp.pl?gene=MLH1
HLA-G	Major Histocompatibility Complex, Class I, G	Protein Coding	42	GC06P083645	31.3700542449951	https://www.genecards.org/cgi-bin/carddisp.pl?gene=HLA-G
BMP6	Bone Morphogenetic Protein 6	Protein Coding	42	GC06P007726	31.3017883300781	https://www.genecards.org/cgi-bin/carddisp.pl?gene=BMP6
E2F1	E2F Transcription Factor 1	Protein Coding	42	GC20M033675	31.1587371826172	https://www.genecards.org/cgi-bin/carddisp.pl?gene=E2F1
ANXA5	Annexin A5	Protein Coding	44	GC04M121667	31.1581649780273	https://www.genecards.org/cgi-bin/carddisp.pl?gene=ANXA5
MMP1	Matrix Metallopeptidase 1	Protein Coding	49	GC11M102810	31.1119384765625	https://www.genecards.org/cgi-bin/carddisp.pl?gene=MMP1
CCL5	C-C Motif Chemokine Ligand 5	Protein Coding	41	GC17M035871	31.002254486084	https://www.genecards.org/cgi-bin/carddisp.pl?gene=CCL5
NGF	Nerve Growth Factor	Protein Coding	47	GC01M115285	30.8843460083008	https://www.genecards.org/cgi-bin/carddisp.pl?gene=NGF
HSPA1A	Heat Shock Protein Family A (Hsp70) Member 1A	Protein Coding	44	GC06P083713	30.8697624206543	https://www.genecards.org/cgi-bin/carddisp.pl?gene=HSPA1A
SERPINA1	Serpin Family A Member 1	Protein Coding	47	GC14M094376	30.8346462249756	https://www.genecards.org/cgi-bin/carddisp.pl?gene=SERPINA1
RIPK1	Receptor Interacting Serine/Threonine Kinase 1	Protein Coding	46	GC06P003275	30.7422981262207	https://www.genecards.org/cgi-bin/carddisp.pl?gene=RIPK1
PRL	Prolactin	Protein Coding	41	GC06M022287	30.7363319396973	https://www.genecards.org/cgi-bin/carddisp.pl?gene=PRL
PTK2B	Protein Tyrosine Kinase 2 Beta	Protein Coding	47	GC08P027311	30.7293930053711	https://www.genecards.org/cgi-bin/carddisp.pl?gene=PTK2B
GAPDH	Glyceraldehyde-3-Phosphate Dehydrogenase	Protein Coding	47	GC12P021056	30.673942565918	https://www.genecards.org/cgi-bin/carddisp.pl?gene=GAPDH
MME	Membrane Metalloendopeptidase	Protein Coding	48	GC03P155024	30.5422019958496	https://www.genecards.org/cgi-bin/carddisp.pl?gene=MME
CHEK1	Checkpoint Kinase 1	Protein Coding	48	GC11P125625	30.5318050384521	https://www.genecards.org/cgi-bin/carddisp.pl?gene=CHEK1
CFLAR	CASP8 And FADD Like Apoptosis Regulator	Protein Coding	43	GC02P201117	30.5160369873047	https://www.genecards.org/cgi-bin/carddisp.pl?gene=CFLAR
CRH	Corticotropin Releasing Hormone	Protein Coding	42	GC08M066176	30.5100479125977	https://www.genecards.org/cgi-bin/carddisp.pl?gene=CRH
CYP1A1	Cytochrome P450 Family 1 Subfamily A Member 1	Protein Coding	46	GC15M074719	30.4100933074951	https://www.genecards.org/cgi-bin/carddisp.pl?gene=CYP1A1
NFE2L1	NFE2 Like BZIP Transcription Factor 1	Protein Coding	42	GC17P055942	30.3978042602539	https://www.genecards.org/cgi-bin/carddisp.pl?gene=NFE2L1
ITGB3	Integrin Subunit Beta 3	Protein Coding	49	GC17P055923	30.3875694274902	https://www.genecards.org/cgi-bin/carddisp.pl?gene=ITGB3
TXN	Thioredoxin	Protein Coding	44	GC09M110243	30.3487606048584	https://www.genecards.org/cgi-bin/carddisp.pl?gene=TXN
AFP	Alpha Fetoprotein	Protein Coding	45	GC04P073431	30.275089263916	https://www.genecards.org/cgi-bin/carddisp.pl?gene=AFP
CCNA2	Cyclin A2	Protein Coding	44	GC04M121816	30.1386375427246	https://www.genecards.org/cgi-bin/carddisp.pl?gene=CCNA2
ERCC6	ERCC Excision Repair 6, Chromatin Remodeling Factor	Protein Coding	45	GC10M049454	30.133415222168	https://www.genecards.org/cgi-bin/carddisp.pl?gene=ERCC6
CREB3	CAMP Responsive Element Binding Protein 3	Protein Coding	37	GC09P047172	30.1291770935059	https://www.genecards.org/cgi-bin/carddisp.pl?gene=CREB3
AKT2	AKT Serine/Threonine Kinase 2	Protein Coding	51	GC19M040230	30.0682106018066	https://www.genecards.org/cgi-bin/carddisp.pl?gene=AKT2
PALB2	Partner And Localizer Of BRCA2	Protein Coding	42	GC16M023603	30.0437755584717	https://www.genecards.org/cgi-bin/carddisp.pl?gene=PALB2
MKI67	Marker Of Proliferation Ki-67	Protein Coding	42	GC10M128096	29.9950389862061	https://www.genecards.org/cgi-bin/carddisp.pl?gene=MKI67
TGFBR1	Transforming Growth Factor Beta Receptor 1	Protein Coding	50	GC09P099104	29.9416408538818	https://www.genecards.org/cgi-bin/carddisp.pl?gene=TGFBR1
CEACAM5	CEA Cell Adhesion Molecule 5	Protein Coding	42	GC19P066761	29.8420581817627	https://www.genecards.org/cgi-bin/carddisp.pl?gene=CEACAM5
IFNA1	Interferon Alpha 1	Protein Coding	38	GC09P021593	29.8403358459473	https://www.genecards.org/cgi-bin/carddisp.pl?gene=IFNA1
ERBB3	Erb-B2 Receptor Tyrosine Kinase 3	Protein Coding	51	GC12P057264	29.7971248626709	https://www.genecards.org/cgi-bin/carddisp.pl?gene=ERBB3
CCNB1	Cyclin B1	Protein Coding	44	GC05P069167	29.7583923339844	https://www.genecards.org/cgi-bin/carddisp.pl?gene=CCNB1
SOX2	SRY-Box Transcription Factor 2	Protein Coding	44	GC03P181711	29.7235946655273	https://www.genecards.org/cgi-bin/carddisp.pl?gene=SOX2
MIR200A	MicroRNA 200a	RNA Gene	21	GC01P003859	29.6162033081055	https://www.genecards.org/cgi-bin/carddisp.pl?gene=MIR200A
IL15	Interleukin 15	Protein Coding	38	GC04P141636	29.6107978820801	https://www.genecards.org/cgi-bin/carddisp.pl?gene=IL15
DNMT1	DNA Methyltransferase 1	Protein Coding	49	GC19M010133	29.5061931610107	https://www.genecards.org/cgi-bin/carddisp.pl?gene=DNMT1
TGFB2	Transforming Growth Factor Beta 2	Protein Coding	49	GC01P218345	29.4964866638184	https://www.genecards.org/cgi-bin/carddisp.pl?gene=TGFB2
RUNX2	RUNX Family Transcription Factor 2	Protein Coding	45	GC06P083940	29.4839496612549	https://www.genecards.org/cgi-bin/carddisp.pl?gene=RUNX2
NOTCH2	Notch Receptor 2	Protein Coding	48	GC01M119911	29.479455947876	https://www.genecards.org/cgi-bin/carddisp.pl?gene=NOTCH2
CEBPB	CCAAT Enhancer Binding Protein Beta	Protein Coding	42	GC20P050190	29.4680824279785	https://www.genecards.org/cgi-bin/carddisp.pl?gene=CEBPB
SYP	Synaptophysin	Protein Coding	44	GC0XM049187	29.4581260681152	https://www.genecards.org/cgi-bin/carddisp.pl?gene=SYP
NPC1	NPC Intracellular Cholesterol Transporter 1	Protein Coding	47	GC18M023506	29.4128303527832	https://www.genecards.org/cgi-bin/carddisp.pl?gene=NPC1
ACTA2	Actin Alpha 2, Smooth Muscle	Protein Coding	45	GC10M088935	29.3278923034668	https://www.genecards.org/cgi-bin/carddisp.pl?gene=ACTA2
SMAD2	SMAD Family Member 2	Protein Coding	48	GC18M047809	29.2568798065186	https://www.genecards.org/cgi-bin/carddisp.pl?gene=SMAD2
BSG	Basigin (Ok Blood Group)	Protein Coding	42	GC19P000571	29.2058277130127	https://www.genecards.org/cgi-bin/carddisp.pl?gene=BSG
MIR146A	MicroRNA 146a	RNA Gene	22	GC05P160485	29.1997337341309	https://www.genecards.org/cgi-bin/carddisp.pl?gene=MIR146A
ACTC1	Actin Alpha Cardiac Muscle 1	Protein Coding	42	GC15M034790	29.1964282989502	https://www.genecards.org/cgi-bin/carddisp.pl?gene=ACTC1
SMPD1	Sphingomyelin Phosphodiesterase 1	Protein Coding	47	GC11P006390	29.0729141235352	https://www.genecards.org/cgi-bin/carddisp.pl?gene=SMPD1
SELE	Selectin E	Protein Coding	41	GC01M169722	29.02907371521	https://www.genecards.org/cgi-bin/carddisp.pl?gene=SELE
FANCD2	FA Complementation Group D2	Protein Coding	45	GC03P010026	28.9223976135254	https://www.genecards.org/cgi-bin/carddisp.pl?gene=FANCD2
SFPQ	Splicing Factor Proline And Glutamine Rich	Protein Coding	42	GC01M035176	28.9156112670898	https://www.genecards.org/cgi-bin/carddisp.pl?gene=SFPQ
MIR200B	MicroRNA 200b	RNA Gene	21	GC01P001167	28.8581962585449	https://www.genecards.org/cgi-bin/carddisp.pl?gene=MIR200B
UBC	Ubiquitin C	Protein Coding	41	GC12M124911	28.8532295227051	https://www.genecards.org/cgi-bin/carddisp.pl?gene=UBC
NQO1	NAD(P)H Quinone Dehydrogenase 1	Protein Coding	46	GC16M069706	28.8054313659668	https://www.genecards.org/cgi-bin/carddisp.pl?gene=NQO1
KCNQ1	Potassium Voltage-Gated Channel Subfamily Q Member 1	Protein Coding	48	GC11P002444	28.7252960205078	https://www.genecards.org/cgi-bin/carddisp.pl?gene=KCNQ1
SGK1	Serum/Glucocorticoid Regulated Kinase 1	Protein Coding	46	GC06M134169	28.7236232757568	https://www.genecards.org/cgi-bin/carddisp.pl?gene=SGK1
GNAS	GNAS Complex Locus	Protein Coding	49	GC20P058839	28.6903686523438	https://www.genecards.org/cgi-bin/carddisp.pl?gene=GNAS
IGFBP3	Insulin Like Growth Factor Binding Protein 3	Protein Coding	44	GC07M045912	28.535343170166	https://www.genecards.org/cgi-bin/carddisp.pl?gene=IGFBP3
CTSB	Cathepsin B	Protein Coding	50	GC08M011842	28.5340805053711	https://www.genecards.org/cgi-bin/carddisp.pl?gene=CTSB
ESR2	Estrogen Receptor 2	Protein Coding	47	GC14M064084	28.4720249176025	https://www.genecards.org/cgi-bin/carddisp.pl?gene=ESR2
CYP1B1	Cytochrome P450 Family 1 Subfamily B Member 1	Protein Coding	46	GC02M038066	28.4649543762207	https://www.genecards.org/cgi-bin/carddisp.pl?gene=CYP1B1
PLAU	Plasminogen Activator, Urokinase	Protein Coding	50	GC10P073909	28.441125869751	https://www.genecards.org/cgi-bin/carddisp.pl?gene=PLAU
CCND3	Cyclin D3	Protein Coding	45	GC06M041934	28.4271430969238	https://www.genecards.org/cgi-bin/carddisp.pl?gene=CCND3
TNFRSF1A	TNF Receptor Superfamily Member 1A	Protein Coding	46	GC12M006328	28.363151550293	https://www.genecards.org/cgi-bin/carddisp.pl?gene=TNFRSF1A
AIFM1	Apoptosis Inducing Factor Mitochondria Associated 1	Protein Coding	46	GC0XM130129	28.3529319763184	https://www.genecards.org/cgi-bin/carddisp.pl?gene=AIFM1
COL1A1	Collagen Type I Alpha 1 Chain	Protein Coding	48	GC17M050183	28.3346786499023	https://www.genecards.org/cgi-bin/carddisp.pl?gene=COL1A1
RAD51	RAD51 Recombinase	Protein Coding	50	GC15P040694	28.3136425018311	https://www.genecards.org/cgi-bin/carddisp.pl?gene=RAD51
IDH2	Isocitrate Dehydrogenase (NADP(+)) 2	Protein Coding	50	GC15M090083	28.3000450134277	https://www.genecards.org/cgi-bin/carddisp.pl?gene=IDH2
CDC25A	Cell Division Cycle 25A	Protein Coding	46	GC03M048174	28.2881050109863	https://www.genecards.org/cgi-bin/carddisp.pl?gene=CDC25A
YAP1	Yes1 Associated Transcriptional Regulator	Protein Coding	45	GC11P102110	28.2663841247559	https://www.genecards.org/cgi-bin/carddisp.pl?gene=YAP1
APOB	Apolipoprotein B	Protein Coding	45	GC02M020956	28.2475681304932	https://www.genecards.org/cgi-bin/carddisp.pl?gene=APOB
CCND2	Cyclin D2	Protein Coding	46	GC12P021011	28.2377090454102	https://www.genecards.org/cgi-bin/carddisp.pl?gene=CCND2
DES	Desmin	Protein Coding	45	GC02P219418	28.2359256744385	https://www.genecards.org/cgi-bin/carddisp.pl?gene=DES
GSTP1	Glutathione S-Transferase Pi 1	Protein Coding	48	GC11P067583	28.1992607116699	https://www.genecards.org/cgi-bin/carddisp.pl?gene=GSTP1
CDH5	Cadherin 5	Protein Coding	45	GC16P066366	28.1723136901855	https://www.genecards.org/cgi-bin/carddisp.pl?gene=CDH5
SERPINE1	Serpin Family E Member 1	Protein Coding	48	GC07P101127	28.1412544250488	https://www.genecards.org/cgi-bin/carddisp.pl?gene=SERPINE1
CP	Ceruloplasmin	Protein Coding	48	GC03M149162	28.0648422241211	https://www.genecards.org/cgi-bin/carddisp.pl?gene=CP
PDGFB	Platelet Derived Growth Factor Subunit B	Protein Coding	47	GC22M058085	27.9880065917969	https://www.genecards.org/cgi-bin/carddisp.pl?gene=PDGFB
MSH6	MutS Homolog 6	Protein Coding	48	GC02P047695	27.9713363647461	https://www.genecards.org/cgi-bin/carddisp.pl?gene=MSH6
TF	Transferrin	Protein Coding	48	GC03P134296	27.898567199707	https://www.genecards.org/cgi-bin/carddisp.pl?gene=TF
ABCC1	ATP Binding Cassette Subfamily C Member 1	Protein Coding	47	GC16P015949	27.8703899383545	https://www.genecards.org/cgi-bin/carddisp.pl?gene=ABCC1
TLR3	Toll Like Receptor 3	Protein Coding	49	GC04P186059	27.8472061157227	https://www.genecards.org/cgi-bin/carddisp.pl?gene=TLR3
CDC25C	Cell Division Cycle 25C	Protein Coding	46	GC05M138285	27.8262901306152	https://www.genecards.org/cgi-bin/carddisp.pl?gene=CDC25C
KRT8	Keratin 8	Protein Coding	45	GC12M052897	27.7090167999268	https://www.genecards.org/cgi-bin/carddisp.pl?gene=KRT8
MIR16-1	MicroRNA 16-1	RNA Gene	21	GC13M050048	27.6865043640137	https://www.genecards.org/cgi-bin/carddisp.pl?gene=MIR16-1
GZMB	Granzyme B	Protein Coding	45	GC14M024630	27.5737323760986	https://www.genecards.org/cgi-bin/carddisp.pl?gene=GZMB
ERBB4	Erb-B2 Receptor Tyrosine Kinase 4	Protein Coding	52	GC02M211375	27.5534858703613	https://www.genecards.org/cgi-bin/carddisp.pl?gene=ERBB4
TEK	TEK Receptor Tyrosine Kinase	Protein Coding	49	GC09P027109	27.548900604248	https://www.genecards.org/cgi-bin/carddisp.pl?gene=TEK
NLRP3	NLR Family Pyrin Domain Containing 3	Protein Coding	45	GC01P247415	27.4824829101563	https://www.genecards.org/cgi-bin/carddisp.pl?gene=NLRP3
KRT18	Keratin 18	Protein Coding	46	GC12P052948	27.468469619751	https://www.genecards.org/cgi-bin/carddisp.pl?gene=KRT18
ATR	ATR Serine/Threonine Kinase	Protein Coding	50	GC03M142449	27.463472366333	https://www.genecards.org/cgi-bin/carddisp.pl?gene=ATR
CCR6	C-C Motif Chemokine Receptor 6	Protein Coding	42	GC06P167111	27.4611797332764	https://www.genecards.org/cgi-bin/carddisp.pl?gene=CCR6
PXN	Paxillin	Protein Coding	44	GC12M120210	27.3558788299561	https://www.genecards.org/cgi-bin/carddisp.pl?gene=PXN
ABCG2	ATP Binding Cassette Subfamily G Member 2 (Junior Blood Group)	Protein Coding	48	GC04M088090	27.3284149169922	https://www.genecards.org/cgi-bin/carddisp.pl?gene=ABCG2
MMP14	Matrix Metallopeptidase 14	Protein Coding	49	GC14P032700	27.2669582366943	https://www.genecards.org/cgi-bin/carddisp.pl?gene=MMP14
MIR93	MicroRNA 93	RNA Gene	22	GC07M101891	27.1399059295654	https://www.genecards.org/cgi-bin/carddisp.pl?gene=MIR93
AURKA	Aurora Kinase A	Protein Coding	49	GC20M056370	27.11155128479	https://www.genecards.org/cgi-bin/carddisp.pl?gene=AURKA
PLCG1	Phospholipase C Gamma 1	Protein Coding	46	GC20P041136	27.0965175628662	https://www.genecards.org/cgi-bin/carddisp.pl?gene=PLCG1
PLAUR	Plasminogen Activator, Urokinase Receptor	Protein Coding	42	GC19M043646	27.0095062255859	https://www.genecards.org/cgi-bin/carddisp.pl?gene=PLAUR
LDLR	Low Density Lipoprotein Receptor	Protein Coding	49	GC19P011091	26.9653015136719	https://www.genecards.org/cgi-bin/carddisp.pl?gene=LDLR
HDAC1	Histone Deacetylase 1	Protein Coding	47	GC01P032292	26.9379920959473	https://www.genecards.org/cgi-bin/carddisp.pl?gene=HDAC1
RPS6KB1	Ribosomal Protein S6 Kinase B1	Protein Coding	46	GC17P059893	26.8713817596436	https://www.genecards.org/cgi-bin/carddisp.pl?gene=RPS6KB1
TIMP1	TIMP Metallopeptidase Inhibitor 1	Protein Coding	42	GC0XP047596	26.8552932739258	https://www.genecards.org/cgi-bin/carddisp.pl?gene=TIMP1
COMT	Catechol-O-Methyltransferase	Protein Coding	49	GC22P019941	26.8343811035156	https://www.genecards.org/cgi-bin/carddisp.pl?gene=COMT
IRS1	Insulin Receptor Substrate 1	Protein Coding	45	GC02M226731	26.8140830993652	https://www.genecards.org/cgi-bin/carddisp.pl?gene=IRS1
POMC	Proopiomelanocortin	Protein Coding	46	GC02M025160	26.7772254943848	https://www.genecards.org/cgi-bin/carddisp.pl?gene=POMC
MIR34B	MicroRNA 34b	RNA Gene	22	GC11P111907	26.6320209503174	https://www.genecards.org/cgi-bin/carddisp.pl?gene=MIR34B
CGA	Glycoprotein Hormones, Alpha Polypeptide	Protein Coding	42	GC06M087085	26.6000461578369	https://www.genecards.org/cgi-bin/carddisp.pl?gene=CGA
TG	Thyroglobulin	Protein Coding	43	GC08P132866	26.5980167388916	https://www.genecards.org/cgi-bin/carddisp.pl?gene=TG
SELP	Selectin P	Protein Coding	44	GC01M169558	26.555347442627	https://www.genecards.org/cgi-bin/carddisp.pl?gene=SELP
ITGA6	Integrin Subunit Alpha 6	Protein Coding	48	GC02P172427	26.5215644836426	https://www.genecards.org/cgi-bin/carddisp.pl?gene=ITGA6
PLK1	Polo Like Kinase 1	Protein Coding	48	GC16P024283	26.3565292358398	https://www.genecards.org/cgi-bin/carddisp.pl?gene=PLK1
AREG	Amphiregulin	Protein Coding	41	GC04P074445	26.3511962890625	https://www.genecards.org/cgi-bin/carddisp.pl?gene=AREG
CASP7	Caspase 7	Protein Coding	47	GC10P113679	26.3505249023438	https://www.genecards.org/cgi-bin/carddisp.pl?gene=CASP7
JUP	Junction Plakoglobin	Protein Coding	46	GC17M041754	26.3449287414551	https://www.genecards.org/cgi-bin/carddisp.pl?gene=JUP
MALAT1	Metastasis Associated Lung Adenocarcinoma Transcript 1	RNA Gene	24	GC11P069984	26.3421630859375	https://www.genecards.org/cgi-bin/carddisp.pl?gene=MALAT1
H6PD	Hexose-6-Phosphate Dehydrogenase/Glucose 1-Dehydrogenase	Protein Coding	42	GC01P009234	26.329345703125	https://www.genecards.org/cgi-bin/carddisp.pl?gene=H6PD
NTRK1	Neurotrophic Receptor Tyrosine Kinase 1	Protein Coding	46	GC01P156815	26.3205966949463	https://www.genecards.org/cgi-bin/carddisp.pl?gene=NTRK1
S100B	S100 Calcium Binding Protein B	Protein Coding	44	GC21M050764	26.2814388275146	https://www.genecards.org/cgi-bin/carddisp.pl?gene=S100B
TNFRSF1B	TNF Receptor Superfamily Member 1B	Protein Coding	45	GC01P012235	26.2423343658447	https://www.genecards.org/cgi-bin/carddisp.pl?gene=TNFRSF1B
CTSD	Cathepsin D	Protein Coding	50	GC11M001752	26.2415332794189	https://www.genecards.org/cgi-bin/carddisp.pl?gene=CTSD
NR5A1	Nuclear Receptor Subfamily 5 Group A Member 1	Protein Coding	48	GC09M124481	26.2405395507813	https://www.genecards.org/cgi-bin/carddisp.pl?gene=NR5A1
PKM	Pyruvate Kinase M1/2	Protein Coding	44	GC15M072199	26.2181549072266	https://www.genecards.org/cgi-bin/carddisp.pl?gene=PKM
NOX4	NADPH Oxidase 4	Protein Coding	41	GC11M089324	26.2091541290283	https://www.genecards.org/cgi-bin/carddisp.pl?gene=NOX4
IL6ST	Interleukin 6 Cytokine Family Signal Transducer	Protein Coding	46	GC05M055935	26.200984954834	https://www.genecards.org/cgi-bin/carddisp.pl?gene=IL6ST
NRG1	Neuregulin 1	Protein Coding	45	GC08P031639	26.0517387390137	https://www.genecards.org/cgi-bin/carddisp.pl?gene=NRG1
MIR19A	MicroRNA 19a	RNA Gene	20	GC13P091554	26.0409278869629	https://www.genecards.org/cgi-bin/carddisp.pl?gene=MIR19A
BMP4	Bone Morphogenetic Protein 4	Protein Coding	46	GC14M053949	26.027099609375	https://www.genecards.org/cgi-bin/carddisp.pl?gene=BMP4
DNMT3A	DNA Methyltransferase 3 Alpha	Protein Coding	49	GC02M025228	25.9904441833496	https://www.genecards.org/cgi-bin/carddisp.pl?gene=DNMT3A
STAT5A	Signal Transducer And Activator Of Transcription 5A	Protein Coding	45	GC17P042287	25.9847640991211	https://www.genecards.org/cgi-bin/carddisp.pl?gene=STAT5A
BECN1	Beclin 1	Protein Coding	44	GC17M042810	25.9720420837402	https://www.genecards.org/cgi-bin/carddisp.pl?gene=BECN1
VDR	Vitamin D Receptor	Protein Coding	49	GC12M047841	25.9555053710938	https://www.genecards.org/cgi-bin/carddisp.pl?gene=VDR
EPHA2	EPH Receptor A2	Protein Coding	50	GC01M016124	25.8802452087402	https://www.genecards.org/cgi-bin/carddisp.pl?gene=EPHA2
DPP4	Dipeptidyl Peptidase 4	Protein Coding	48	GC02M161992	25.8641147613525	https://www.genecards.org/cgi-bin/carddisp.pl?gene=DPP4
CCN2	Cellular Communication Network Factor 2	Protein Coding	37	GC06M131948	25.8289585113525	https://www.genecards.org/cgi-bin/carddisp.pl?gene=CCN2
MGMT	O-6-Methylguanine-DNA Methyltransferase	Protein Coding	49	GC10P129467	25.7360496520996	https://www.genecards.org/cgi-bin/carddisp.pl?gene=MGMT
AHR	Aryl Hydrocarbon Receptor	Protein Coding	47	GC07P016916	25.7053718566895	https://www.genecards.org/cgi-bin/carddisp.pl?gene=AHR
DOCK8	Dedicator Of Cytokinesis 8	Protein Coding	43	GC09P000214	25.5794429779053	https://www.genecards.org/cgi-bin/carddisp.pl?gene=DOCK8
KCNH2	Potassium Voltage-Gated Channel Subfamily H Member 2	Protein Coding	49	GC07M150944	25.570764541626	https://www.genecards.org/cgi-bin/carddisp.pl?gene=KCNH2
CASP2	Caspase 2	Protein Coding	46	GC07P148375	25.5532646179199	https://www.genecards.org/cgi-bin/carddisp.pl?gene=CASP2
PLA2G6	Phospholipase A2 Group VI	Protein Coding	46	GC22M058815	25.5499992370605	https://www.genecards.org/cgi-bin/carddisp.pl?gene=PLA2G6
STAR	Steroidogenic Acute Regulatory Protein	Protein Coding	44	GC08M038145	25.5364799499512	https://www.genecards.org/cgi-bin/carddisp.pl?gene=STAR
CALB2	Calbindin 2	Protein Coding	39	GC16P071358	25.5296497344971	https://www.genecards.org/cgi-bin/carddisp.pl?gene=CALB2
YY1	YY1 Transcription Factor	Protein Coding	46	GC14P100238	25.5139865875244	https://www.genecards.org/cgi-bin/carddisp.pl?gene=YY1
ACTB	Actin Beta	Protein Coding	47	GC07M005527	25.5112705230713	https://www.genecards.org/cgi-bin/carddisp.pl?gene=ACTB
TOP2A	DNA Topoisomerase II Alpha	Protein Coding	49	GC17M040388	25.4945373535156	https://www.genecards.org/cgi-bin/carddisp.pl?gene=TOP2A
MIR29C	MicroRNA 29c	RNA Gene	18	GC01M207802	25.4450969696045	https://www.genecards.org/cgi-bin/carddisp.pl?gene=MIR29C
IL17A	Interleukin 17A	Protein Coding	40	GC06P052186	25.4318675994873	https://www.genecards.org/cgi-bin/carddisp.pl?gene=IL17A
ALPP	Alkaline Phosphatase, Placental	Protein Coding	44	GC02P232378	25.4149990081787	https://www.genecards.org/cgi-bin/carddisp.pl?gene=ALPP
MIR106B	MicroRNA 106b	RNA Gene	22	GC07M101892	25.3855400085449	https://www.genecards.org/cgi-bin/carddisp.pl?gene=MIR106B
EPOR	Erythropoietin Receptor	Protein Coding	46	GC19M011377	25.3548412322998	https://www.genecards.org/cgi-bin/carddisp.pl?gene=EPOR
TRAF6	TNF Receptor Associated Factor 6	Protein Coding	44	GC11M036467	25.3456287384033	https://www.genecards.org/cgi-bin/carddisp.pl?gene=TRAF6
LIF	LIF Interleukin 6 Family Cytokine	Protein Coding	40	GC22M030240	25.3279838562012	https://www.genecards.org/cgi-bin/carddisp.pl?gene=LIF
ARID1A	AT-Rich Interaction Domain 1A	Protein Coding	42	GC01P026693	25.3155822753906	https://www.genecards.org/cgi-bin/carddisp.pl?gene=ARID1A
NKX2-1	NK2 Homeobox 1	Protein Coding	44	GC14M036516	25.2742919921875	https://www.genecards.org/cgi-bin/carddisp.pl?gene=NKX2-1
PPARGC1A	PPARG Coactivator 1 Alpha	Protein Coding	44	GC04M023755	25.2730045318604	https://www.genecards.org/cgi-bin/carddisp.pl?gene=PPARGC1A
WWOX	WW Domain Containing Oxidoreductase	Protein Coding	45	GC16P078099	25.2403945922852	https://www.genecards.org/cgi-bin/carddisp.pl?gene=WWOX
PRKAA1	Protein Kinase AMP-Activated Catalytic Subunit Alpha 1	Protein Coding	45	GC05M040759	25.1580963134766	https://www.genecards.org/cgi-bin/carddisp.pl?gene=PRKAA1
PDCD4	Programmed Cell Death 4	Protein Coding	41	GC10P110871	25.0488910675049	https://www.genecards.org/cgi-bin/carddisp.pl?gene=PDCD4
IL6R	Interleukin 6 Receptor	Protein Coding	46	GC01P154405	25.0094394683838	https://www.genecards.org/cgi-bin/carddisp.pl?gene=IL6R
MIR27A	MicroRNA 27a	RNA Gene	23	GC19M014484	24.9752769470215	https://www.genecards.org/cgi-bin/carddisp.pl?gene=MIR27A
SIGMAR1	Sigma Non-Opioid Intracellular Receptor 1	Protein Coding	47	GC09M034634	24.9454917907715	https://www.genecards.org/cgi-bin/carddisp.pl?gene=SIGMAR1
INHA	Inhibin Subunit Alpha	Protein Coding	41	GC02P219569	24.9326667785645	https://www.genecards.org/cgi-bin/carddisp.pl?gene=INHA
HSPG2	Heparan Sulfate Proteoglycan 2	Protein Coding	46	GC01M021822	24.9109687805176	https://www.genecards.org/cgi-bin/carddisp.pl?gene=HSPG2
IL13	Interleukin 13	Protein Coding	41	GC05P132656	24.9064521789551	https://www.genecards.org/cgi-bin/carddisp.pl?gene=IL13
HMGCR	3-Hydroxy-3-Methylglutaryl-CoA Reductase	Protein Coding	45	GC05P075336	24.8808822631836	https://www.genecards.org/cgi-bin/carddisp.pl?gene=HMGCR
TGM2	Transglutaminase 2	Protein Coding	46	GC20M038127	24.7279090881348	https://www.genecards.org/cgi-bin/carddisp.pl?gene=TGM2
SST	Somatostatin	Protein Coding	40	GC03M187668	24.7231693267822	https://www.genecards.org/cgi-bin/carddisp.pl?gene=SST
F2	Coagulation Factor II, Thrombin	Protein Coding	48	GC11P046720	24.6576194763184	https://www.genecards.org/cgi-bin/carddisp.pl?gene=F2
FGF1	Fibroblast Growth Factor 1	Protein Coding	45	GC05M142555	24.6035633087158	https://www.genecards.org/cgi-bin/carddisp.pl?gene=FGF1
ZEB1	Zinc Finger E-Box Binding Homeobox 1	Protein Coding	46	GC10P031318	24.5996131896973	https://www.genecards.org/cgi-bin/carddisp.pl?gene=ZEB1
ANPEP	Alanyl Aminopeptidase, Membrane	Protein Coding	48	GC15M089784	24.5462226867676	https://www.genecards.org/cgi-bin/carddisp.pl?gene=ANPEP
EGR1	Early Growth Response 1	Protein Coding	42	GC05P138465	24.4986419677734	https://www.genecards.org/cgi-bin/carddisp.pl?gene=EGR1
NME1	NME/NM23 Nucleoside Diphosphate Kinase 1	Protein Coding	44	GC17P056083	24.4828872680664	https://www.genecards.org/cgi-bin/carddisp.pl?gene=NME1
ITGAV	Integrin Subunit Alpha V	Protein Coding	45	GC02P186589	24.4582557678223	https://www.genecards.org/cgi-bin/carddisp.pl?gene=ITGAV
BIRC2	Baculoviral IAP Repeat Containing 2	Protein Coding	44	GC11P102347	24.4489288330078	https://www.genecards.org/cgi-bin/carddisp.pl?gene=BIRC2
S100A1	S100 Calcium Binding Protein A1	Protein Coding	40	GC01P153627	24.327507019043	https://www.genecards.org/cgi-bin/carddisp.pl?gene=S100A1
EZR	Ezrin	Protein Coding	43	GC06M158765	24.3173675537109	https://www.genecards.org/cgi-bin/carddisp.pl?gene=EZR
BID	BH3 Interacting Domain Death Agonist	Protein Coding	42	GC22M017734	24.235652923584	https://www.genecards.org/cgi-bin/carddisp.pl?gene=BID
GADD45A	Growth Arrest And DNA Damage Inducible Alpha	Protein Coding	42	GC01P067685	24.2346477508545	https://www.genecards.org/cgi-bin/carddisp.pl?gene=GADD45A
CD55	CD55 Molecule (Cromer Blood Group)	Protein Coding	45	GC01P207321	24.2036533355713	https://www.genecards.org/cgi-bin/carddisp.pl?gene=CD55
BRIP1	BRCA1 Interacting Helicase 1	Protein Coding	46	GC17M061679	24.1480751037598	https://www.genecards.org/cgi-bin/carddisp.pl?gene=BRIP1
ANGPT2	Angiopoietin 2	Protein Coding	45	GC08M006499	24.052433013916	https://www.genecards.org/cgi-bin/carddisp.pl?gene=ANGPT2
CR1	Complement C3b/C4b Receptor 1 (Knops Blood Group)	Protein Coding	45	GC01P207496	24.0392456054688	https://www.genecards.org/cgi-bin/carddisp.pl?gene=CR1
TOP1	DNA Topoisomerase I	Protein Coding	47	GC20P041028	24.0099716186523	https://www.genecards.org/cgi-bin/carddisp.pl?gene=TOP1
BSCL2	BSCL2 Lipid Droplet Biogenesis Associated, Seipin	Protein Coding	41	GC11M089635	23.9752655029297	https://www.genecards.org/cgi-bin/carddisp.pl?gene=BSCL2
VCL	Vinculin	Protein Coding	45	GC10P073995	23.9571838378906	https://www.genecards.org/cgi-bin/carddisp.pl?gene=VCL
GPER1	G Protein-Coupled Estrogen Receptor 1	Protein Coding	37	GC07P002054	23.8581924438477	https://www.genecards.org/cgi-bin/carddisp.pl?gene=GPER1
MIR185	MicroRNA 185	RNA Gene	22	GC22P035824	23.8199977874756	https://www.genecards.org/cgi-bin/carddisp.pl?gene=MIR185
FSHR	Follicle Stimulating Hormone Receptor	Protein Coding	46	GC02M048962	23.8137016296387	https://www.genecards.org/cgi-bin/carddisp.pl?gene=FSHR
HSPD1	Heat Shock Protein Family D (Hsp60) Member 1	Protein Coding	46	GC02M197486	23.7646026611328	https://www.genecards.org/cgi-bin/carddisp.pl?gene=HSPD1
AGER	Advanced Glycosylation End-Product Specific Receptor	Protein Coding	44	GC06M032180	23.7345600128174	https://www.genecards.org/cgi-bin/carddisp.pl?gene=AGER
ELAVL1	ELAV Like RNA Binding Protein 1	Protein Coding	40	GC19M007958	23.7280464172363	https://www.genecards.org/cgi-bin/carddisp.pl?gene=ELAVL1
CASP1	Caspase 1	Protein Coding	48	GC11M105025	23.6899871826172	https://www.genecards.org/cgi-bin/carddisp.pl?gene=CASP1
FSCN1	Fascin Actin-Bundling Protein 1	Protein Coding	42	GC07P005592	23.6500778198242	https://www.genecards.org/cgi-bin/carddisp.pl?gene=FSCN1
CTNNA1	Catenin Alpha 1	Protein Coding	45	GC05P138613	23.5538902282715	https://www.genecards.org/cgi-bin/carddisp.pl?gene=CTNNA1
MCAM	Melanoma Cell Adhesion Molecule	Protein Coding	41	GC11M119308	23.5024337768555	https://www.genecards.org/cgi-bin/carddisp.pl?gene=MCAM
CD59	CD59 Molecule (CD59 Blood Group)	Protein Coding	44	GC11M033704	23.472677230835	https://www.genecards.org/cgi-bin/carddisp.pl?gene=CD59
CCL3	C-C Motif Chemokine Ligand 3	Protein Coding	37	GC17M036088	23.4661827087402	https://www.genecards.org/cgi-bin/carddisp.pl?gene=CCL3
NUMA1	Nuclear Mitotic Apparatus Protein 1	Protein Coding	43	GC11M072002	23.465991973877	https://www.genecards.org/cgi-bin/carddisp.pl?gene=NUMA1
CXADR	CXADR Ig-Like Cell Adhesion Molecule	Protein Coding	42	GC21P017513	23.4633884429932	https://www.genecards.org/cgi-bin/carddisp.pl?gene=CXADR
PRKAR1A	Protein Kinase CAMP-Dependent Type I Regulatory Subunit Alpha	Protein Coding	49	GC17P069076	23.4422264099121	https://www.genecards.org/cgi-bin/carddisp.pl?gene=PRKAR1A
ETS1	ETS Proto-Oncogene 1, Transcription Factor	Protein Coding	45	GC11M128458	23.4232845306396	https://www.genecards.org/cgi-bin/carddisp.pl?gene=ETS1
GATA4	GATA Binding Protein 4	Protein Coding	46	GC08P011676	23.4003677368164	https://www.genecards.org/cgi-bin/carddisp.pl?gene=GATA4
ERCC1	ERCC Excision Repair 1, Endonuclease Non-Catalytic Subunit	Protein Coding	45	GC19M065924	23.3805027008057	https://www.genecards.org/cgi-bin/carddisp.pl?gene=ERCC1
SKP2	S-Phase Kinase Associated Protein 2	Protein Coding	42	GC05P036151	23.3780078887939	https://www.genecards.org/cgi-bin/carddisp.pl?gene=SKP2
FMR1	Fragile X Messenger Ribonucleoprotein 1	Protein Coding	42	GC0XP147943	23.3102283477783	https://www.genecards.org/cgi-bin/carddisp.pl?gene=FMR1
NES	Nestin	Protein Coding	39	GC01M156668	23.3088226318359	https://www.genecards.org/cgi-bin/carddisp.pl?gene=NES
APOA1	Apolipoprotein A1	Protein Coding	46	GC11M116835	23.3022766113281	https://www.genecards.org/cgi-bin/carddisp.pl?gene=APOA1
KLF4	Kruppel Like Factor 4	Protein Coding	44	GC09M107484	23.2780475616455	https://www.genecards.org/cgi-bin/carddisp.pl?gene=KLF4
KRT20	Keratin 20	Protein Coding	40	GC17M040875	23.2447071075439	https://www.genecards.org/cgi-bin/carddisp.pl?gene=KRT20
MUC4	Mucin 4, Cell Surface Associated	Protein Coding	40	GC03M195746	23.213981628418	https://www.genecards.org/cgi-bin/carddisp.pl?gene=MUC4
PPP1CB	Protein Phosphatase 1 Catalytic Subunit Beta	Protein Coding	45	GC02P028752	23.2119579315186	https://www.genecards.org/cgi-bin/carddisp.pl?gene=PPP1CB
IL1RN	Interleukin 1 Receptor Antagonist	Protein Coding	46	GC02P122460	23.1917877197266	https://www.genecards.org/cgi-bin/carddisp.pl?gene=IL1RN
FGFR4	Fibroblast Growth Factor Receptor 4	Protein Coding	49	GC05P177086	23.1810283660889	https://www.genecards.org/cgi-bin/carddisp.pl?gene=FGFR4
HDAC9	Histone Deacetylase 9	Protein Coding	46	GC07P018086	23.153392791748	https://www.genecards.org/cgi-bin/carddisp.pl?gene=HDAC9
JAK1	Janus Kinase 1	Protein Coding	51	GC01M064833	23.0989933013916	https://www.genecards.org/cgi-bin/carddisp.pl?gene=JAK1
BBC3	BCL2 Binding Component 3	Protein Coding	38	GC19M047220	23.0679969787598	https://www.genecards.org/cgi-bin/carddisp.pl?gene=BBC3
GRN	Granulin Precursor	Protein Coding	46	GC17P044345	23.0495090484619	https://www.genecards.org/cgi-bin/carddisp.pl?gene=GRN
PAX6	Paired Box 6	Protein Coding	46	GC11M031784	23.0491714477539	https://www.genecards.org/cgi-bin/carddisp.pl?gene=PAX6
PTHLH	Parathyroid Hormone Like Hormone	Protein Coding	45	GC12M027959	23.0474090576172	https://www.genecards.org/cgi-bin/carddisp.pl?gene=PTHLH
ITGA2	Integrin Subunit Alpha 2	Protein Coding	45	GC05P052989	23.0457935333252	https://www.genecards.org/cgi-bin/carddisp.pl?gene=ITGA2
NRP1	Neuropilin 1	Protein Coding	45	GC10M033177	23.0145854949951	https://www.genecards.org/cgi-bin/carddisp.pl?gene=NRP1
OXTR	Oxytocin Receptor	Protein Coding	45	GC03M008767	22.926025390625	https://www.genecards.org/cgi-bin/carddisp.pl?gene=OXTR
ADRB2	Adrenoceptor Beta 2	Protein Coding	47	GC05P148825	22.9207134246826	https://www.genecards.org/cgi-bin/carddisp.pl?gene=ADRB2
MLANA	Melan-A	Protein Coding	38	GC09P006557	22.8589859008789	https://www.genecards.org/cgi-bin/carddisp.pl?gene=MLANA
H19	H19 Imprinted Maternally Expressed Transcript	RNA Gene	28	GC11M001995	22.7991886138916	https://www.genecards.org/cgi-bin/carddisp.pl?gene=H19
XRCC6	X-Ray Repair Cross Complementing 6	Protein Coding	43	GC22P041622	22.7820510864258	https://www.genecards.org/cgi-bin/carddisp.pl?gene=XRCC6
SOCS3	Suppressor Of Cytokine Signaling 3	Protein Coding	41	GC17M078356	22.7424488067627	https://www.genecards.org/cgi-bin/carddisp.pl?gene=SOCS3
NR1H2	Nuclear Receptor Subfamily 1 Group H Member 2	Protein Coding	45	GC19P050329	22.6388320922852	https://www.genecards.org/cgi-bin/carddisp.pl?gene=NR1H2
LOX	Lysyl Oxidase	Protein Coding	45	GC05M122063	22.5630531311035	https://www.genecards.org/cgi-bin/carddisp.pl?gene=LOX
LGALS1	Galectin 1	Protein Coding	41	GC22P037675	22.5278129577637	https://www.genecards.org/cgi-bin/carddisp.pl?gene=LGALS1
ANK1	Ankyrin 1	Protein Coding	43	GC08M041653	22.4872512817383	https://www.genecards.org/cgi-bin/carddisp.pl?gene=ANK1
SREBF2	Sterol Regulatory Element Binding Transcription Factor 2	Protein Coding	41	GC22P041833	22.4316482543945	https://www.genecards.org/cgi-bin/carddisp.pl?gene=SREBF2
DAXX	Death Domain Associated Protein	Protein Coding	41	GC06M033318	22.4243049621582	https://www.genecards.org/cgi-bin/carddisp.pl?gene=DAXX
TGFB3	Transforming Growth Factor Beta 3	Protein Coding	45	GC14M075958	22.366283416748	https://www.genecards.org/cgi-bin/carddisp.pl?gene=TGFB3
PRKACA	Protein Kinase CAMP-Activated Catalytic Subunit Alpha	Protein Coding	49	GC19M014497	22.318244934082	https://www.genecards.org/cgi-bin/carddisp.pl?gene=PRKACA
ITGB4	Integrin Subunit Beta 4	Protein Coding	47	GC17P075721	22.2907581329346	https://www.genecards.org/cgi-bin/carddisp.pl?gene=ITGB4
CD47	CD47 Molecule	Protein Coding	41	GC03M108043	22.2887992858887	https://www.genecards.org/cgi-bin/carddisp.pl?gene=CD47
YBX1	Y-Box Binding Protein 1	Protein Coding	37	GC01P042682	22.2581634521484	https://www.genecards.org/cgi-bin/carddisp.pl?gene=YBX1
MAP2K4	Mitogen-Activated Protein Kinase Kinase 4	Protein Coding	45	GC17P012020	22.1836013793945	https://www.genecards.org/cgi-bin/carddisp.pl?gene=MAP2K4
BMPR1A	Bone Morphogenetic Protein Receptor Type 1A	Protein Coding	48	GC10P092414	22.1733131408691	https://www.genecards.org/cgi-bin/carddisp.pl?gene=BMPR1A
HBEGF	Heparin Binding EGF Like Growth Factor	Protein Coding	41	GC05M140332	22.1500244140625	https://www.genecards.org/cgi-bin/carddisp.pl?gene=HBEGF
BARD1	BRCA1 Associated RING Domain 1	Protein Coding	45	GC02M214725	22.1493530273438	https://www.genecards.org/cgi-bin/carddisp.pl?gene=BARD1
MUC16	Mucin 16, Cell Surface Associated	Protein Coding	37	GC19M008848	22.1299133300781	https://www.genecards.org/cgi-bin/carddisp.pl?gene=MUC16
LEPR	Leptin Receptor	Protein Coding	48	GC01P065421	22.107458114624	https://www.genecards.org/cgi-bin/carddisp.pl?gene=LEPR
PPARA	Peroxisome Proliferator Activated Receptor Alpha	Protein Coding	44	GC22P046150	22.1003475189209	https://www.genecards.org/cgi-bin/carddisp.pl?gene=PPARA
GPC3	Glypican 3	Protein Coding	44	GC0XM133535	22.0725154876709	https://www.genecards.org/cgi-bin/carddisp.pl?gene=GPC3
PVR	PVR Cell Adhesion Molecule	Protein Coding	44	GC19P066867	22.0721187591553	https://www.genecards.org/cgi-bin/carddisp.pl?gene=PVR
CD99	CD99 Molecule (Xg Blood Group)	Protein Coding	38	GC0XP002691	22.0273265838623	https://www.genecards.org/cgi-bin/carddisp.pl?gene=CD99
H2AX	H2A.X Variant Histone	Protein Coding	34	GC11M119223	22.0259971618652	https://www.genecards.org/cgi-bin/carddisp.pl?gene=H2AX
MIR214	MicroRNA 214	RNA Gene	22	GC01M172234	22.0250988006592	https://www.genecards.org/cgi-bin/carddisp.pl?gene=MIR214
ACP1	Acid Phosphatase 1	Protein Coding	42	GC02P000344	22.0165500640869	https://www.genecards.org/cgi-bin/carddisp.pl?gene=ACP1
MAPKAPK2	MAPK Activated Protein Kinase 2	Protein Coding	46	GC01P206684	22.0154857635498	https://www.genecards.org/cgi-bin/carddisp.pl?gene=MAPKAPK2
PLAT	Plasminogen Activator, Tissue Type	Protein Coding	48	GC08M042174	22.0106601715088	https://www.genecards.org/cgi-bin/carddisp.pl?gene=PLAT
APAF1	Apoptotic Peptidase Activating Factor 1	Protein Coding	45	GC12P098645	21.9949226379395	https://www.genecards.org/cgi-bin/carddisp.pl?gene=APAF1
BOK	BCL2 Family Apoptosis Regulator BOK	Protein Coding	38	GC02P241558	21.9194068908691	https://www.genecards.org/cgi-bin/carddisp.pl?gene=BOK
SNAI1	Snail Family Transcriptional Repressor 1	Protein Coding	42	GC20P049982	21.8293018341064	https://www.genecards.org/cgi-bin/carddisp.pl?gene=SNAI1
PHB1	Prohibitin 1	Protein Coding	36	GC17M049406	21.7985534667969	https://www.genecards.org/cgi-bin/carddisp.pl?gene=PHB1
SPARC	Secreted Protein Acidic And Cysteine Rich	Protein Coding	48	GC05M151661	21.7509021759033	https://www.genecards.org/cgi-bin/carddisp.pl?gene=SPARC
UCHL1	Ubiquitin C-Terminal Hydrolase L1	Protein Coding	49	GC04P041256	21.6880016326904	https://www.genecards.org/cgi-bin/carddisp.pl?gene=UCHL1
MEG3	Maternally Expressed 3	RNA Gene	29	GC14P109962	21.6255588531494	https://www.genecards.org/cgi-bin/carddisp.pl?gene=MEG3
PTGS1	Prostaglandin-Endoperoxide Synthase 1	Protein Coding	45	GC09P122370	21.5348815917969	https://www.genecards.org/cgi-bin/carddisp.pl?gene=PTGS1
ELN	Elastin	Protein Coding	43	GC07P074027	21.5212554931641	https://www.genecards.org/cgi-bin/carddisp.pl?gene=ELN
CYP11A1	Cytochrome P450 Family 11 Subfamily A Member 1	Protein Coding	46	GC15M074337	21.5172233581543	https://www.genecards.org/cgi-bin/carddisp.pl?gene=CYP11A1
WNT5A	Wnt Family Member 5A	Protein Coding	48	GC03M055465	21.5010757446289	https://www.genecards.org/cgi-bin/carddisp.pl?gene=WNT5A
GNRH1	Gonadotropin Releasing Hormone 1	Protein Coding	39	GC08M025419	21.4843711853027	https://www.genecards.org/cgi-bin/carddisp.pl?gene=GNRH1
CDKN2C	Cyclin Dependent Kinase Inhibitor 2C	Protein Coding	43	GC01P050960	21.3938579559326	https://www.genecards.org/cgi-bin/carddisp.pl?gene=CDKN2C
OXT	Oxytocin/Neurophysin I Prepropeptide	Protein Coding	37	GC20P004235	21.3804988861084	https://www.genecards.org/cgi-bin/carddisp.pl?gene=OXT
SPI1	Spi-1 Proto-Oncogene	Protein Coding	42	GC11M089364	21.3750267028809	https://www.genecards.org/cgi-bin/carddisp.pl?gene=SPI1
IL11	Interleukin 11	Protein Coding	39	GC19M055364	21.3722496032715	https://www.genecards.org/cgi-bin/carddisp.pl?gene=IL11
CYP17A1	Cytochrome P450 Family 17 Subfamily A Member 1	Protein Coding	47	GC10M102830	21.357479095459	https://www.genecards.org/cgi-bin/carddisp.pl?gene=CYP17A1
OLR1	Oxidized Low Density Lipoprotein Receptor 1	Protein Coding	41	GC12M021106	21.3450889587402	https://www.genecards.org/cgi-bin/carddisp.pl?gene=OLR1
MTHFR	Methylenetetrahydrofolate Reductase	Protein Coding	46	GC01M011785	21.2951507568359	https://www.genecards.org/cgi-bin/carddisp.pl?gene=MTHFR
NAMPT	Nicotinamide Phosphoribosyltransferase	Protein Coding	46	GC07M106248	21.2730026245117	https://www.genecards.org/cgi-bin/carddisp.pl?gene=NAMPT
NTRK3	Neurotrophic Receptor Tyrosine Kinase 3	Protein Coding	50	GC15M087859	21.2178230285645	https://www.genecards.org/cgi-bin/carddisp.pl?gene=NTRK3
ACTA1	Actin Alpha 1, Skeletal Muscle	Protein Coding	46	GC01M229515	21.2119064331055	https://www.genecards.org/cgi-bin/carddisp.pl?gene=ACTA1
FURIN	Furin, Paired Basic Amino Acid Cleaving Enzyme	Protein Coding	44	GC15P090868	21.1885299682617	https://www.genecards.org/cgi-bin/carddisp.pl?gene=FURIN
PLA2G4A	Phospholipase A2 Group IVA	Protein Coding	47	GC01P186798	21.1622161865234	https://www.genecards.org/cgi-bin/carddisp.pl?gene=PLA2G4A
PRKAA2	Protein Kinase AMP-Activated Catalytic Subunit Alpha 2	Protein Coding	49	GC01P056645	21.124626159668	https://www.genecards.org/cgi-bin/carddisp.pl?gene=PRKAA2
TNFRSF10A	TNF Receptor Superfamily Member 10a	Protein Coding	43	GC08M023190	21.1199359893799	https://www.genecards.org/cgi-bin/carddisp.pl?gene=TNFRSF10A
COL4A1	Collagen Type IV Alpha 1 Chain	Protein Coding	46	GC13M110148	21.0451889038086	https://www.genecards.org/cgi-bin/carddisp.pl?gene=COL4A1
NGFR	Nerve Growth Factor Receptor	Protein Coding	44	GC17P049495	21.0399856567383	https://www.genecards.org/cgi-bin/carddisp.pl?gene=NGFR
PDGFA	Platelet Derived Growth Factor Subunit A	Protein Coding	42	GC07M000497	21.0325241088867	https://www.genecards.org/cgi-bin/carddisp.pl?gene=PDGFA
TLR7	Toll Like Receptor 7	Protein Coding	46	GC0XP012867	21.0198822021484	https://www.genecards.org/cgi-bin/carddisp.pl?gene=TLR7
CAMK2G	Calcium/Calmodulin Dependent Protein Kinase II Gamma	Protein Coding	46	GC10M073812	21.015007019043	https://www.genecards.org/cgi-bin/carddisp.pl?gene=CAMK2G
ABCA1	ATP Binding Cassette Subfamily A Member 1	Protein Coding	46	GC09M104781	20.9834022521973	https://www.genecards.org/cgi-bin/carddisp.pl?gene=ABCA1
CYP1A2	Cytochrome P450 Family 1 Subfamily A Member 2	Protein Coding	45	GC15P074748	20.9773197174072	https://www.genecards.org/cgi-bin/carddisp.pl?gene=CYP1A2
TIMP2	TIMP Metallopeptidase Inhibitor 2	Protein Coding	41	GC17M078852	20.972620010376	https://www.genecards.org/cgi-bin/carddisp.pl?gene=TIMP2
CHAT	Choline O-Acetyltransferase	Protein Coding	46	GC10P049609	20.9286594390869	https://www.genecards.org/cgi-bin/carddisp.pl?gene=CHAT
NPY	Neuropeptide Y	Protein Coding	44	GC07P024290	20.8637657165527	https://www.genecards.org/cgi-bin/carddisp.pl?gene=NPY
ATRX	ATRX Chromatin Remodeler	Protein Coding	45	GC0XM077504	20.7823638916016	https://www.genecards.org/cgi-bin/carddisp.pl?gene=ATRX
S100A9	S100 Calcium Binding Protein A9	Protein Coding	41	GC01P153357	20.7740840911865	https://www.genecards.org/cgi-bin/carddisp.pl?gene=S100A9
DRD2	Dopamine Receptor D2	Protein Coding	48	GC11M113409	20.7085857391357	https://www.genecards.org/cgi-bin/carddisp.pl?gene=DRD2
COL2A1	Collagen Type II Alpha 1 Chain	Protein Coding	46	GC12M047972	20.6648216247559	https://www.genecards.org/cgi-bin/carddisp.pl?gene=COL2A1
DHCR24	24-Dehydrocholesterol Reductase	Protein Coding	44	GC01M054849	20.6440372467041	https://www.genecards.org/cgi-bin/carddisp.pl?gene=DHCR24
TUBB	Tubulin Beta Class I	Protein Coding	48	GC06P083675	20.6160469055176	https://www.genecards.org/cgi-bin/carddisp.pl?gene=TUBB
EDNRB	Endothelin Receptor Type B	Protein Coding	47	GC13M077895	20.6117858886719	https://www.genecards.org/cgi-bin/carddisp.pl?gene=EDNRB
TWIST1	Twist Family BHLH Transcription Factor 1	Protein Coding	44	GC07M019020	20.6070690155029	https://www.genecards.org/cgi-bin/carddisp.pl?gene=TWIST1
BMP7	Bone Morphogenetic Protein 7	Protein Coding	44	GC20M057168	20.6060180664063	https://www.genecards.org/cgi-bin/carddisp.pl?gene=BMP7
NTRK2	Neurotrophic Receptor Tyrosine Kinase 2	Protein Coding	51	GC09P084668	20.5927963256836	https://www.genecards.org/cgi-bin/carddisp.pl?gene=NTRK2
NOS1	Nitric Oxide Synthase 1	Protein Coding	48	GC12M117208	20.5308227539063	https://www.genecards.org/cgi-bin/carddisp.pl?gene=NOS1
ATP7A	ATPase Copper Transporting Alpha	Protein Coding	45	GC0XP077993	20.521635055542	https://www.genecards.org/cgi-bin/carddisp.pl?gene=ATP7A
GH1	Growth Hormone 1	Protein Coding	42	GC17M063917	20.5130081176758	https://www.genecards.org/cgi-bin/carddisp.pl?gene=GH1
RRAS2	RAS Related 2	Protein Coding	46	GC11M014299	20.4519596099854	https://www.genecards.org/cgi-bin/carddisp.pl?gene=RRAS2
PAX8	Paired Box 8	Protein Coding	44	GC02M113215	20.4149169921875	https://www.genecards.org/cgi-bin/carddisp.pl?gene=PAX8
PBX1	PBX Homeobox 1	Protein Coding	47	GC01P164524	20.3690490722656	https://www.genecards.org/cgi-bin/carddisp.pl?gene=PBX1
IL1R1	Interleukin 1 Receptor Type 1	Protein Coding	44	GC02P102136	20.256778717041	https://www.genecards.org/cgi-bin/carddisp.pl?gene=IL1R1
ATF2	Activating Transcription Factor 2	Protein Coding	44	GC02M175072	20.2551403045654	https://www.genecards.org/cgi-bin/carddisp.pl?gene=ATF2
MIR199A1	MicroRNA 199a-1	RNA Gene	20	GC19M010817	20.1642532348633	https://www.genecards.org/cgi-bin/carddisp.pl?gene=MIR199A1
PTPA	Protein Phosphatase 2 Phosphatase Activator	Protein Coding	33	GC09P129111	20.162633895874	https://www.genecards.org/cgi-bin/carddisp.pl?gene=PTPA
DCN	Decorin	Protein Coding	45	GC12M091140	20.1497039794922	https://www.genecards.org/cgi-bin/carddisp.pl?gene=DCN
ILK	Integrin Linked Kinase	Protein Coding	44	GC11P006604	20.1234931945801	https://www.genecards.org/cgi-bin/carddisp.pl?gene=ILK
HMGA2	High Mobility Group AT-Hook 2	Protein Coding	43	GC12P065824	20.1059265136719	https://www.genecards.org/cgi-bin/carddisp.pl?gene=HMGA2
CD68	CD68 Molecule	Protein Coding	38	GC17P007579	20.1001892089844	https://www.genecards.org/cgi-bin/carddisp.pl?gene=CD68
SLC2A4	Solute Carrier Family 2 Member 4	Protein Coding	44	GC17P011137	20.0738105773926	https://www.genecards.org/cgi-bin/carddisp.pl?gene=SLC2A4
DHFR	Dihydrofolate Reductase	Protein Coding	47	GC05M080626	20.0617008209229	https://www.genecards.org/cgi-bin/carddisp.pl?gene=DHFR
SNAI2	Snail Family Transcriptional Repressor 2	Protein Coding	42	GC08M048917	19.9916381835938	https://www.genecards.org/cgi-bin/carddisp.pl?gene=SNAI2
AKT3	AKT Serine/Threonine Kinase 3	Protein Coding	51	GC01M243488	19.9544525146484	https://www.genecards.org/cgi-bin/carddisp.pl?gene=AKT3
IGFBP2	Insulin Like Growth Factor Binding Protein 2	Protein Coding	42	GC02P216632	19.9427604675293	https://www.genecards.org/cgi-bin/carddisp.pl?gene=IGFBP2
GDF15	Growth Differentiation Factor 15	Protein Coding	40	GC19P066244	19.9256019592285	https://www.genecards.org/cgi-bin/carddisp.pl?gene=GDF15
PCSK9	Proprotein Convertase Subtilisin/Kexin Type 9	Protein Coding	49	GC01P055039	19.9127655029297	https://www.genecards.org/cgi-bin/carddisp.pl?gene=PCSK9
CDC25B	Cell Division Cycle 25B	Protein Coding	44	GC20P004259	19.9092464447021	https://www.genecards.org/cgi-bin/carddisp.pl?gene=CDC25B
CD9	CD9 Molecule	Protein Coding	41	GC12P021026	19.8802337646484	https://www.genecards.org/cgi-bin/carddisp.pl?gene=CD9
ENO1	Enolase 1	Protein Coding	45	GC01M008861	19.8776454925537	https://www.genecards.org/cgi-bin/carddisp.pl?gene=ENO1
ABCC2	ATP Binding Cassette Subfamily C Member 2	Protein Coding	46	GC10P099782	19.8724784851074	https://www.genecards.org/cgi-bin/carddisp.pl?gene=ABCC2
ADCYAP1	Adenylate Cyclase Activating Polypeptide 1	Protein Coding	41	GC18P000895	19.8129615783691	https://www.genecards.org/cgi-bin/carddisp.pl?gene=ADCYAP1
MFN2	Mitofusin 2	Protein Coding	46	GC01P011980	19.8089828491211	https://www.genecards.org/cgi-bin/carddisp.pl?gene=MFN2
TYMS	Thymidylate Synthetase	Protein Coding	46	GC18P000657	19.7409553527832	https://www.genecards.org/cgi-bin/carddisp.pl?gene=TYMS
IRS2	Insulin Receptor Substrate 2	Protein Coding	44	GC13M109752	19.7311305999756	https://www.genecards.org/cgi-bin/carddisp.pl?gene=IRS2
TRIB3	Tribbles Pseudokinase 3	Protein Coding	41	GC20P000361	19.7278099060059	https://www.genecards.org/cgi-bin/carddisp.pl?gene=TRIB3
ATF1	Activating Transcription Factor 1	Protein Coding	43	GC12P050763	19.7144374847412	https://www.genecards.org/cgi-bin/carddisp.pl?gene=ATF1
FOXM1	Forkhead Box M1	Protein Coding	42	GC12M002857	19.6744575500488	https://www.genecards.org/cgi-bin/carddisp.pl?gene=FOXM1
IGF2R	Insulin Like Growth Factor 2 Receptor	Protein Coding	46	GC06P159969	19.65159034729	https://www.genecards.org/cgi-bin/carddisp.pl?gene=IGF2R
MAP2	Microtubule Associated Protein 2	Protein Coding	42	GC02P209424	19.6402187347412	https://www.genecards.org/cgi-bin/carddisp.pl?gene=MAP2
ALOX5	Arachidonate 5-Lipoxygenase	Protein Coding	46	GC10P045374	19.5925483703613	https://www.genecards.org/cgi-bin/carddisp.pl?gene=ALOX5
AQP1	Aquaporin 1 (Colton Blood Group)	Protein Coding	45	GC07P030911	19.5908508300781	https://www.genecards.org/cgi-bin/carddisp.pl?gene=AQP1
ADCY10	Adenylate Cyclase 10	Protein Coding	43	GC01M167809	19.5669345855713	https://www.genecards.org/cgi-bin/carddisp.pl?gene=ADCY10
HOTAIR	HOX Transcript Antisense RNA	RNA Gene	25	GC12M053962	19.5634899139404	https://www.genecards.org/cgi-bin/carddisp.pl?gene=HOTAIR
JUNB	JunB Proto-Oncogene, AP-1 Transcription Factor Subunit	Protein Coding	40	GC19P012791	19.5366706848145	https://www.genecards.org/cgi-bin/carddisp.pl?gene=JUNB
AMH	Anti-Mullerian Hormone	Protein Coding	43	GC19P002938	19.5345287322998	https://www.genecards.org/cgi-bin/carddisp.pl?gene=AMH
DUSP1	Dual Specificity Phosphatase 1	Protein Coding	45	GC05M172768	19.4823112487793	https://www.genecards.org/cgi-bin/carddisp.pl?gene=DUSP1
ANG	Angiogenin	Protein Coding	44	GC14P032461	19.4346733093262	https://www.genecards.org/cgi-bin/carddisp.pl?gene=ANG
VTN	Vitronectin	Protein Coding	42	GC17M035135	19.4258232116699	https://www.genecards.org/cgi-bin/carddisp.pl?gene=VTN
MMP13	Matrix Metallopeptidase 13	Protein Coding	49	GC11M102942	19.4126281738281	https://www.genecards.org/cgi-bin/carddisp.pl?gene=MMP13
MIR204	MicroRNA 204	RNA Gene	24	GC09M070809	19.3703441619873	https://www.genecards.org/cgi-bin/carddisp.pl?gene=MIR204
MIR127	MicroRNA 127	RNA Gene	21	GC14P109654	19.3087482452393	https://www.genecards.org/cgi-bin/carddisp.pl?gene=MIR127
MMP7	Matrix Metallopeptidase 7	Protein Coding	46	GC11M102425	19.2887477874756	https://www.genecards.org/cgi-bin/carddisp.pl?gene=MMP7
SERPINF1	Serpin Family F Member 1	Protein Coding	44	GC17P001761	19.2725582122803	https://www.genecards.org/cgi-bin/carddisp.pl?gene=SERPINF1
HSD11B1	Hydroxysteroid 11-Beta Dehydrogenase 1	Protein Coding	49	GC01P209686	19.1774215698242	https://www.genecards.org/cgi-bin/carddisp.pl?gene=HSD11B1
MIR195	MicroRNA 195	RNA Gene	20	GC17M007018	19.1686458587646	https://www.genecards.org/cgi-bin/carddisp.pl?gene=MIR195
NR3C2	Nuclear Receptor Subfamily 3 Group C Member 2	Protein Coding	45	GC04M148078	19.1581192016602	https://www.genecards.org/cgi-bin/carddisp.pl?gene=NR3C2
EDNRA	Endothelin Receptor Type A	Protein Coding	47	GC04P147480	19.1200313568115	https://www.genecards.org/cgi-bin/carddisp.pl?gene=EDNRA
HDAC2	Histone Deacetylase 2	Protein Coding	49	GC06M113933	19.1023483276367	https://www.genecards.org/cgi-bin/carddisp.pl?gene=HDAC2
IGFBP1	Insulin Like Growth Factor Binding Protein 1	Protein Coding	41	GC07P047770	19.0936851501465	https://www.genecards.org/cgi-bin/carddisp.pl?gene=IGFBP1
GCK	Glucokinase	Protein Coding	48	GC07M044467	19.0827312469482	https://www.genecards.org/cgi-bin/carddisp.pl?gene=GCK
ID1	Inhibitor Of DNA Binding 1, HLH Protein	Protein Coding	40	GC20P031605	19.0648670196533	https://www.genecards.org/cgi-bin/carddisp.pl?gene=ID1
CD46	CD46 Molecule	Protein Coding	45	GC01P207752	18.9943332672119	https://www.genecards.org/cgi-bin/carddisp.pl?gene=CD46
KRT1	Keratin 1	Protein Coding	45	GC12M052674	18.9865837097168	https://www.genecards.org/cgi-bin/carddisp.pl?gene=KRT1
IFI27	Interferon Alpha Inducible Protein 27	Protein Coding	38	GC14P094104	18.976390838623	https://www.genecards.org/cgi-bin/carddisp.pl?gene=IFI27
LRP1	LDL Receptor Related Protein 1	Protein Coding	46	GC12P057128	18.9666862487793	https://www.genecards.org/cgi-bin/carddisp.pl?gene=LRP1
PSMB9	Proteasome 20S Subunit Beta 9	Protein Coding	45	GC06P083730	18.9536285400391	https://www.genecards.org/cgi-bin/carddisp.pl?gene=PSMB9
ITGA3	Integrin Subunit Alpha 3	Protein Coding	46	GC17P050055	18.9414558410645	https://www.genecards.org/cgi-bin/carddisp.pl?gene=ITGA3
IGF2BP2	Insulin Like Growth Factor 2 MRNA Binding Protein 2	Protein Coding	43	GC03M185643	18.9337596893311	https://www.genecards.org/cgi-bin/carddisp.pl?gene=IGF2BP2
RUNX3	RUNX Family Transcription Factor 3	Protein Coding	42	GC01M024899	18.9143447875977	https://www.genecards.org/cgi-bin/carddisp.pl?gene=RUNX3
AGTR1	Angiotensin II Receptor Type 1	Protein Coding	48	GC03P148697	18.8822402954102	https://www.genecards.org/cgi-bin/carddisp.pl?gene=AGTR1
ACP5	Acid Phosphatase 5, Tartrate Resistant	Protein Coding	45	GC19M011574	18.8740882873535	https://www.genecards.org/cgi-bin/carddisp.pl?gene=ACP5
ARNT	Aryl Hydrocarbon Receptor Nuclear Translocator	Protein Coding	42	GC01M150809	18.8731784820557	https://www.genecards.org/cgi-bin/carddisp.pl?gene=ARNT
EIF4EBP1	Eukaryotic Translation Initiation Factor 4E Binding Protein 1	Protein Coding	44	GC08P038469	18.8645515441895	https://www.genecards.org/cgi-bin/carddisp.pl?gene=EIF4EBP1
JUND	JunD Proto-Oncogene, AP-1 Transcription Factor Subunit	Protein Coding	41	GC19M018279	18.8600215911865	https://www.genecards.org/cgi-bin/carddisp.pl?gene=JUND
CXCL1	C-X-C Motif Chemokine Ligand 1	Protein Coding	40	GC04P073869	18.8477001190186	https://www.genecards.org/cgi-bin/carddisp.pl?gene=CXCL1
NEAT1	Nuclear Paraspeckle Assembly Transcript 1	RNA Gene	24	GC11P069943	18.8371677398682	https://www.genecards.org/cgi-bin/carddisp.pl?gene=NEAT1
GAS5	Growth Arrest Specific 5	RNA Gene	24	GC01M173947	18.8136825561523	https://www.genecards.org/cgi-bin/carddisp.pl?gene=GAS5
NECTIN2	Nectin Cell Adhesion Molecule 2	Protein Coding	35	GC19P066877	18.8107089996338	https://www.genecards.org/cgi-bin/carddisp.pl?gene=NECTIN2
TFAP2A	Transcription Factor AP-2 Alpha	Protein Coding	45	GC06M010393	18.7982788085938	https://www.genecards.org/cgi-bin/carddisp.pl?gene=TFAP2A
VIP	Vasoactive Intestinal Peptide	Protein Coding	43	GC06P152750	18.7486801147461	https://www.genecards.org/cgi-bin/carddisp.pl?gene=VIP
LYVE1	Lymphatic Vessel Endothelial Hyaluronan Receptor 1	Protein Coding	42	GC11M011064	18.7226486206055	https://www.genecards.org/cgi-bin/carddisp.pl?gene=LYVE1
GHRL	Ghrelin And Obestatin Prepropeptide	Protein Coding	42	GC03M010285	18.6967868804932	https://www.genecards.org/cgi-bin/carddisp.pl?gene=GHRL
TUG1	Taurine Up-Regulated 1	Protein Coding	22	GC22P030969	18.6859836578369	https://www.genecards.org/cgi-bin/carddisp.pl?gene=TUG1
PRKCI	Protein Kinase C Iota	Protein Coding	46	GC03P170222	18.6773719787598	https://www.genecards.org/cgi-bin/carddisp.pl?gene=PRKCI
ADAMTSL1	ADAMTS Like 1	Protein Coding	41	GC09P017906	18.6322975158691	https://www.genecards.org/cgi-bin/carddisp.pl?gene=ADAMTSL1
RPS6	Ribosomal Protein S6	Protein Coding	41	GC09M019375	18.6023540496826	https://www.genecards.org/cgi-bin/carddisp.pl?gene=RPS6
KRT10	Keratin 10	Protein Coding	42	GC17M040818	18.5835151672363	https://www.genecards.org/cgi-bin/carddisp.pl?gene=KRT10
PLG	Plasminogen	Protein Coding	48	GC06P160702	18.4537887573242	https://www.genecards.org/cgi-bin/carddisp.pl?gene=PLG
PTGER4	Prostaglandin E Receptor 4	Protein Coding	45	GC05P040679	18.41162109375	https://www.genecards.org/cgi-bin/carddisp.pl?gene=PTGER4
TKT	Transketolase	Protein Coding	45	GC03M053224	18.3721561431885	https://www.genecards.org/cgi-bin/carddisp.pl?gene=TKT
KCNMA1	Potassium Calcium-Activated Channel Subfamily M Alpha 1	Protein Coding	48	GC10M076869	18.3698196411133	https://www.genecards.org/cgi-bin/carddisp.pl?gene=KCNMA1
SMARCA2	SWI/SNF Related, Matrix Associated, Actin Dependent Regulator Of Chromatin, Subfamily A, Member 2	Protein Coding	48	GC09P001980	18.3497753143311	https://www.genecards.org/cgi-bin/carddisp.pl?gene=SMARCA2
MUC5AC	Mucin 5AC, Oligomeric Mucus/Gel-Forming	Protein Coding	40	GC11P001810	18.3473682403564	https://www.genecards.org/cgi-bin/carddisp.pl?gene=MUC5AC
HBA2	Hemoglobin Subunit Alpha 2	Protein Coding	42	GC16P011600	18.25244140625	https://www.genecards.org/cgi-bin/carddisp.pl?gene=HBA2
CRHR1	Corticotropin Releasing Hormone Receptor 1	Protein Coding	42	GC17P045784	18.2506656646729	https://www.genecards.org/cgi-bin/carddisp.pl?gene=CRHR1
SRF	Serum Response Factor	Protein Coding	41	GC06P043171	18.2465877532959	https://www.genecards.org/cgi-bin/carddisp.pl?gene=SRF
MCM2	Minichromosome Maintenance Complex Component 2	Protein Coding	45	GC03P127598	18.2259693145752	https://www.genecards.org/cgi-bin/carddisp.pl?gene=MCM2
UBB	Ubiquitin B	Protein Coding	41	GC17P016380	18.2124080657959	https://www.genecards.org/cgi-bin/carddisp.pl?gene=UBB
MIR320A	MicroRNA 320a	RNA Gene	21	GC08M022268	18.2115707397461	https://www.genecards.org/cgi-bin/carddisp.pl?gene=MIR320A
PTPN3	Protein Tyrosine Phosphatase Non-Receptor Type 3	Protein Coding	44	GC09M109375	18.1832370758057	https://www.genecards.org/cgi-bin/carddisp.pl?gene=PTPN3
CD63	CD63 Molecule	Protein Coding	41	GC12M055725	18.1547794342041	https://www.genecards.org/cgi-bin/carddisp.pl?gene=CD63
KMT2D	Lysine Methyltransferase 2D	Protein Coding	41	GC12M049018	18.1447734832764	https://www.genecards.org/cgi-bin/carddisp.pl?gene=KMT2D
IGF2BP1	Insulin Like Growth Factor 2 MRNA Binding Protein 1	Protein Coding	39	GC17P055998	18.1046962738037	https://www.genecards.org/cgi-bin/carddisp.pl?gene=IGF2BP1
DIABLO	Diablo IAP-Binding Mitochondrial Protein	Protein Coding	45	GC12M122300	18.0857543945313	https://www.genecards.org/cgi-bin/carddisp.pl?gene=DIABLO
YWHAQ	Tyrosine 3-Monooxygenase/Tryptophan 5-Monooxygenase Activation Protein Theta	Protein Coding	44	GC02M009583	18.0745658874512	https://www.genecards.org/cgi-bin/carddisp.pl?gene=YWHAQ
UCP2	Uncoupling Protein 2	Protein Coding	44	GC11M073974	18.0711345672607	https://www.genecards.org/cgi-bin/carddisp.pl?gene=UCP2
SNAP25	Synaptosome Associated Protein 25	Protein Coding	47	GC20P010186	18.0098514556885	https://www.genecards.org/cgi-bin/carddisp.pl?gene=SNAP25
TIMP3	TIMP Metallopeptidase Inhibitor 3	Protein Coding	43	GC22P036985	17.9660930633545	https://www.genecards.org/cgi-bin/carddisp.pl?gene=TIMP3
PRPF8	Pre-MRNA Processing Factor 8	Protein Coding	41	GC17M001650	17.9449882507324	https://www.genecards.org/cgi-bin/carddisp.pl?gene=PRPF8
H2AC18	H2A Clustered Histone 18	Protein Coding	26	GC01M152015	17.9409866333008	https://www.genecards.org/cgi-bin/carddisp.pl?gene=H2AC18
MIR23A	MicroRNA 23a	RNA Gene	21	GC19M014485	17.9028511047363	https://www.genecards.org/cgi-bin/carddisp.pl?gene=MIR23A
SCD	Stearoyl-CoA Desaturase	Protein Coding	48	GC10P100347	17.8825588226318	https://www.genecards.org/cgi-bin/carddisp.pl?gene=SCD
ACE2	Angiotensin Converting Enzyme 2	Protein Coding	46	GC0XM015494	17.866813659668	https://www.genecards.org/cgi-bin/carddisp.pl?gene=ACE2
EEF2	Eukaryotic Translation Elongation Factor 2	Protein Coding	47	GC19M003976	17.8469772338867	https://www.genecards.org/cgi-bin/carddisp.pl?gene=EEF2
SFN	Stratifin	Protein Coding	44	GC01P027733	17.8198375701904	https://www.genecards.org/cgi-bin/carddisp.pl?gene=SFN
ATP1A3	ATPase Na+/K+ Transporting Subunit Alpha 3	Protein Coding	46	GC19M041966	17.8192253112793	https://www.genecards.org/cgi-bin/carddisp.pl?gene=ATP1A3
GATA6	GATA Binding Protein 6	Protein Coding	45	GC18P022169	17.8120250701904	https://www.genecards.org/cgi-bin/carddisp.pl?gene=GATA6
PRDX4	Peroxiredoxin 4	Protein Coding	41	GC0XP023665	17.801139831543	https://www.genecards.org/cgi-bin/carddisp.pl?gene=PRDX4
ACHE	Acetylcholinesterase (Cartwright Blood Group)	Protein Coding	44	GC07M100889	17.7822532653809	https://www.genecards.org/cgi-bin/carddisp.pl?gene=ACHE
PRKAB1	Protein Kinase AMP-Activated Non-Catalytic Subunit Beta 1	Protein Coding	45	GC12P119632	17.7127380371094	https://www.genecards.org/cgi-bin/carddisp.pl?gene=PRKAB1
FASN	Fatty Acid Synthase	Protein Coding	47	GC17M082078	17.709300994873	https://www.genecards.org/cgi-bin/carddisp.pl?gene=FASN
BAG1	BAG Cochaperone 1	Protein Coding	40	GC09M033245	17.7040843963623	https://www.genecards.org/cgi-bin/carddisp.pl?gene=BAG1
NR4A1	Nuclear Receptor Subfamily 4 Group A Member 1	Protein Coding	45	GC12P052022	17.6964073181152	https://www.genecards.org/cgi-bin/carddisp.pl?gene=NR4A1
SIRT3	Sirtuin 3	Protein Coding	45	GC11M000215	17.6909809112549	https://www.genecards.org/cgi-bin/carddisp.pl?gene=SIRT3
GNA11	G Protein Subunit Alpha 11	Protein Coding	46	GC19P003094	17.6700038909912	https://www.genecards.org/cgi-bin/carddisp.pl?gene=GNA11
F2R	Coagulation Factor II Thrombin Receptor	Protein Coding	45	GC05P076716	17.644344329834	https://www.genecards.org/cgi-bin/carddisp.pl?gene=F2R
ITPR2	Inositol 1,4,5-Trisphosphate Receptor Type 2	Protein Coding	45	GC12M026336	17.616870880127	https://www.genecards.org/cgi-bin/carddisp.pl?gene=ITPR2
CLDN7	Claudin 7	Protein Coding	40	GC17M007259	17.5866851806641	https://www.genecards.org/cgi-bin/carddisp.pl?gene=CLDN7
MSH3	MutS Homolog 3	Protein Coding	42	GC05P080654	17.5424118041992	https://www.genecards.org/cgi-bin/carddisp.pl?gene=MSH3
RECK	Reversion Inducing Cysteine Rich Protein With Kazal Motifs	Protein Coding	40	GC09P036036	17.4963111877441	https://www.genecards.org/cgi-bin/carddisp.pl?gene=RECK
ACTN4	Actinin Alpha 4	Protein Coding	45	GC19P038647	17.4707450866699	https://www.genecards.org/cgi-bin/carddisp.pl?gene=ACTN4
TPO	Thyroid Peroxidase	Protein Coding	47	GC02P001374	17.4544239044189	https://www.genecards.org/cgi-bin/carddisp.pl?gene=TPO
FABP4	Fatty Acid Binding Protein 4	Protein Coding	43	GC08M081478	17.4447212219238	https://www.genecards.org/cgi-bin/carddisp.pl?gene=FABP4
ALDH1A1	Aldehyde Dehydrogenase 1 Family Member A1	Protein Coding	45	GC09M072900	17.4004573822021	https://www.genecards.org/cgi-bin/carddisp.pl?gene=ALDH1A1
POR	Cytochrome P450 Oxidoreductase	Protein Coding	48	GC07P075899	17.3948402404785	https://www.genecards.org/cgi-bin/carddisp.pl?gene=POR
ADM	Adrenomedullin	Protein Coding	43	GC11P010304	17.384391784668	https://www.genecards.org/cgi-bin/carddisp.pl?gene=ADM
ADAM12	ADAM Metallopeptidase Domain 12	Protein Coding	44	GC10M126012	17.3354835510254	https://www.genecards.org/cgi-bin/carddisp.pl?gene=ADAM12
ASNS	Asparagine Synthetase (Glutamine-Hydrolyzing)	Protein Coding	45	GC07M097854	17.2752952575684	https://www.genecards.org/cgi-bin/carddisp.pl?gene=ASNS
SCARB1	Scavenger Receptor Class B Member 1	Protein Coding	45	GC12M124776	17.2686824798584	https://www.genecards.org/cgi-bin/carddisp.pl?gene=SCARB1
BMP15	Bone Morphogenetic Protein 15	Protein Coding	39	GC0XP050910	17.2580089569092	https://www.genecards.org/cgi-bin/carddisp.pl?gene=BMP15
PAK2	P21 (RAC1) Activated Kinase 2	Protein Coding	44	GC03P196739	17.2289066314697	https://www.genecards.org/cgi-bin/carddisp.pl?gene=PAK2
MIR148A	MicroRNA 148a	RNA Gene	20	GC07M025993	17.1823234558105	https://www.genecards.org/cgi-bin/carddisp.pl?gene=MIR148A
KL	Klotho	Protein Coding	45	GC13P033016	17.1379985809326	https://www.genecards.org/cgi-bin/carddisp.pl?gene=KL
CDH13	Cadherin 13	Protein Coding	43	GC16P082626	17.1312961578369	https://www.genecards.org/cgi-bin/carddisp.pl?gene=CDH13
TGIF1	TGFB Induced Factor Homeobox 1	Protein Coding	44	GC18P003411	17.130558013916	https://www.genecards.org/cgi-bin/carddisp.pl?gene=TGIF1
HP	Haptoglobin	Protein Coding	44	GC16P072086	17.1294193267822	https://www.genecards.org/cgi-bin/carddisp.pl?gene=HP
SMAD7	SMAD Family Member 7	Protein Coding	42	GC18M048919	17.0954456329346	https://www.genecards.org/cgi-bin/carddisp.pl?gene=SMAD7
AQP4	Aquaporin 4	Protein Coding	45	GC18M026852	17.0788269042969	https://www.genecards.org/cgi-bin/carddisp.pl?gene=AQP4
CUL1	Cullin 1	Protein Coding	42	GC07P148697	17.0667705535889	https://www.genecards.org/cgi-bin/carddisp.pl?gene=CUL1
GNRHR	Gonadotropin Releasing Hormone Receptor	Protein Coding	45	GC04M067737	17.0381870269775	https://www.genecards.org/cgi-bin/carddisp.pl?gene=GNRHR
CRAT	Carnitine O-Acetyltransferase	Protein Coding	44	GC09M129094	17.0323390960693	https://www.genecards.org/cgi-bin/carddisp.pl?gene=CRAT
BLK	BLK Proto-Oncogene, Src Family Tyrosine Kinase	Protein Coding	48	GC08P011486	17.0118103027344	https://www.genecards.org/cgi-bin/carddisp.pl?gene=BLK
AGT	Angiotensinogen	Protein Coding	47	GC01M230702	16.9108829498291	https://www.genecards.org/cgi-bin/carddisp.pl?gene=AGT
GJA5	Gap Junction Protein Alpha 5	Protein Coding	44	GC01M147756	16.8964347839355	https://www.genecards.org/cgi-bin/carddisp.pl?gene=GJA5
MVK	Mevalonate Kinase	Protein Coding	46	GC12P109573	16.886890411377	https://www.genecards.org/cgi-bin/carddisp.pl?gene=MVK
ANO6	Anoctamin 6	Protein Coding	40	GC12P045215	16.8667430877686	https://www.genecards.org/cgi-bin/carddisp.pl?gene=ANO6
GJB1	Gap Junction Protein Beta 1	Protein Coding	45	GC0XP071212	16.8469486236572	https://www.genecards.org/cgi-bin/carddisp.pl?gene=GJB1
ARF6	ADP Ribosylation Factor 6	Protein Coding	42	GC14P049895	16.8269157409668	https://www.genecards.org/cgi-bin/carddisp.pl?gene=ARF6
PGK1	Phosphoglycerate Kinase 1	Protein Coding	47	GC0XP077994	16.8073234558105	https://www.genecards.org/cgi-bin/carddisp.pl?gene=PGK1
EPHB4	EPH Receptor B4	Protein Coding	50	GC07M101954	16.7636318206787	https://www.genecards.org/cgi-bin/carddisp.pl?gene=EPHB4
DDX58	DExD/H-Box Helicase 58	Protein Coding	45	GC09M032455	16.7380142211914	https://www.genecards.org/cgi-bin/carddisp.pl?gene=DDX58
TRIM28	Tripartite Motif Containing 28	Protein Coding	41	GC19P058544	16.6799049377441	https://www.genecards.org/cgi-bin/carddisp.pl?gene=TRIM28
CTSL	Cathepsin L	Protein Coding	45	GC09P087725	16.576208114624	https://www.genecards.org/cgi-bin/carddisp.pl?gene=CTSL
KRIT1	KRIT1 Ankyrin Repeat Containing	Protein Coding	42	GC07M092198	16.5475120544434	https://www.genecards.org/cgi-bin/carddisp.pl?gene=KRIT1
ATP1A1	ATPase Na+/K+ Transporting Subunit Alpha 1	Protein Coding	48	GC01P116372	16.5119342803955	https://www.genecards.org/cgi-bin/carddisp.pl?gene=ATP1A1
HDAC3	Histone Deacetylase 3	Protein Coding	47	GC05M141583	16.4553775787354	https://www.genecards.org/cgi-bin/carddisp.pl?gene=HDAC3
PTH1R	Parathyroid Hormone 1 Receptor	Protein Coding	47	GC03P046877	16.4396209716797	https://www.genecards.org/cgi-bin/carddisp.pl?gene=PTH1R
KCNE2	Potassium Voltage-Gated Channel Subfamily E Regulatory Subunit 2	Protein Coding	41	GC21P034364	16.4276504516602	https://www.genecards.org/cgi-bin/carddisp.pl?gene=KCNE2
MVP	Major Vault Protein	Protein Coding	39	GC16P041016	16.4029121398926	https://www.genecards.org/cgi-bin/carddisp.pl?gene=MVP
LAMP2	Lysosomal Associated Membrane Protein 2	Protein Coding	42	GC0XM120426	16.3579368591309	https://www.genecards.org/cgi-bin/carddisp.pl?gene=LAMP2
CAV2	Caveolin 2	Protein Coding	41	GC07P116287	16.3530864715576	https://www.genecards.org/cgi-bin/carddisp.pl?gene=CAV2
INHBA	Inhibin Subunit Beta A	Protein Coding	44	GC07M041668	16.3295497894287	https://www.genecards.org/cgi-bin/carddisp.pl?gene=INHBA
RETN	Resistin	Protein Coding	41	GC19P007669	16.3294372558594	https://www.genecards.org/cgi-bin/carddisp.pl?gene=RETN
BMPR2	Bone Morphogenetic Protein Receptor Type 2	Protein Coding	48	GC02P202376	16.31911277771	https://www.genecards.org/cgi-bin/carddisp.pl?gene=BMPR2
DUSP19	Dual Specificity Phosphatase 19	Protein Coding	38	GC02P183078	16.2979202270508	https://www.genecards.org/cgi-bin/carddisp.pl?gene=DUSP19
PCSK6	Proprotein Convertase Subtilisin/Kexin Type 6	Protein Coding	41	GC15M117314	16.2949123382568	https://www.genecards.org/cgi-bin/carddisp.pl?gene=PCSK6
ROBO1	Roundabout Guidance Receptor 1	Protein Coding	44	GC03M078597	16.2723026275635	https://www.genecards.org/cgi-bin/carddisp.pl?gene=ROBO1
HAMP	Hepcidin Antimicrobial Peptide	Protein Coding	42	GC19P066535	16.2575855255127	https://www.genecards.org/cgi-bin/carddisp.pl?gene=HAMP
CGB5	Chorionic Gonadotropin Subunit Beta 5	Protein Coding	33	GC19P049043	16.2398147583008	https://www.genecards.org/cgi-bin/carddisp.pl?gene=CGB5
PTH	Parathyroid Hormone	Protein Coding	44	GC11M013492	16.2158813476563	https://www.genecards.org/cgi-bin/carddisp.pl?gene=PTH
CCL20	C-C Motif Chemokine Ligand 20	Protein Coding	41	GC02P227842	16.1812686920166	https://www.genecards.org/cgi-bin/carddisp.pl?gene=CCL20
ARRB1	Arrestin Beta 1	Protein Coding	42	GC11M090410	16.1382617950439	https://www.genecards.org/cgi-bin/carddisp.pl?gene=ARRB1
LATS1	Large Tumor Suppressor Kinase 1	Protein Coding	43	GC06M149658	16.1264495849609	https://www.genecards.org/cgi-bin/carddisp.pl?gene=LATS1
FGF4	Fibroblast Growth Factor 4	Protein Coding	41	GC11M090235	16.124095916748	https://www.genecards.org/cgi-bin/carddisp.pl?gene=FGF4
HCLS1	Hematopoietic Cell-Specific Lyn Substrate 1	Protein Coding	40	GC03M121631	16.0825672149658	https://www.genecards.org/cgi-bin/carddisp.pl?gene=HCLS1
RPS6KA3	Ribosomal Protein S6 Kinase A3	Protein Coding	50	GC0XM020149	16.0819473266602	https://www.genecards.org/cgi-bin/carddisp.pl?gene=RPS6KA3
F10	Coagulation Factor X	Protein Coding	48	GC13P113122	16.0696182250977	https://www.genecards.org/cgi-bin/carddisp.pl?gene=F10
IGF2BP3	Insulin Like Growth Factor 2 MRNA Binding Protein 3	Protein Coding	40	GC07M023316	16.0478973388672	https://www.genecards.org/cgi-bin/carddisp.pl?gene=IGF2BP3
MAP1LC3B	Microtubule Associated Protein 1 Light Chain 3 Beta	Protein Coding	40	GC16P087384	16.0355186462402	https://www.genecards.org/cgi-bin/carddisp.pl?gene=MAP1LC3B
COL3A1	Collagen Type III Alpha 1 Chain	Protein Coding	45	GC02P188974	16.0218563079834	https://www.genecards.org/cgi-bin/carddisp.pl?gene=COL3A1
IGFBP4	Insulin Like Growth Factor Binding Protein 4	Protein Coding	41	GC17P040443	16.0146598815918	https://www.genecards.org/cgi-bin/carddisp.pl?gene=IGFBP4
LIFR	LIF Receptor Subunit Alpha	Protein Coding	45	GC05M038475	16.0006675720215	https://www.genecards.org/cgi-bin/carddisp.pl?gene=LIFR
AQP2	Aquaporin 2	Protein Coding	45	GC12P049950	15.9921092987061	https://www.genecards.org/cgi-bin/carddisp.pl?gene=AQP2
ABCG1	ATP Binding Cassette Subfamily G Member 1	Protein Coding	42	GC21P042199	15.9652824401855	https://www.genecards.org/cgi-bin/carddisp.pl?gene=ABCG1
EXT1	Exostosin Glycosyltransferase 1	Protein Coding	47	GC08M117798	15.9511299133301	https://www.genecards.org/cgi-bin/carddisp.pl?gene=EXT1
HPSE	Heparanase	Protein Coding	43	GC04M083292	15.9396982192993	https://www.genecards.org/cgi-bin/carddisp.pl?gene=HPSE
EPHA4	EPH Receptor A4	Protein Coding	48	GC02M221418	15.8620691299438	https://www.genecards.org/cgi-bin/carddisp.pl?gene=EPHA4
HAS2	Hyaluronan Synthase 2	Protein Coding	40	GC08M121594	15.8122968673706	https://www.genecards.org/cgi-bin/carddisp.pl?gene=HAS2
CLEC4A	C-Type Lectin Domain Family 4 Member A	Protein Coding	37	GC12P021118	15.7869472503662	https://www.genecards.org/cgi-bin/carddisp.pl?gene=CLEC4A
PLIN2	Perilipin 2	Protein Coding	40	GC09M019169	15.7827272415161	https://www.genecards.org/cgi-bin/carddisp.pl?gene=PLIN2
OSM	Oncostatin M	Protein Coding	41	GC22M030262	15.778844833374	https://www.genecards.org/cgi-bin/carddisp.pl?gene=OSM
REN	Renin	Protein Coding	47	GC01M204154	15.7694206237793	https://www.genecards.org/cgi-bin/carddisp.pl?gene=REN
SERPINC1	Serpin Family C Member 1	Protein Coding	47	GC01M174559	15.7693004608154	https://www.genecards.org/cgi-bin/carddisp.pl?gene=SERPINC1
GHR	Growth Hormone Receptor	Protein Coding	44	GC05P042429	15.753830909729	https://www.genecards.org/cgi-bin/carddisp.pl?gene=GHR
AXIN1	Axin 1	Protein Coding	45	GC16M000287	15.7198925018311	https://www.genecards.org/cgi-bin/carddisp.pl?gene=AXIN1
PODXL	Podocalyxin Like	Protein Coding	42	GC07M131500	15.6947174072266	https://www.genecards.org/cgi-bin/carddisp.pl?gene=PODXL
NPPA	Natriuretic Peptide A	Protein Coding	44	GC01M011846	15.6800241470337	https://www.genecards.org/cgi-bin/carddisp.pl?gene=NPPA
TPI1	Triosephosphate Isomerase 1	Protein Coding	45	GC12P006867	15.644588470459	https://www.genecards.org/cgi-bin/carddisp.pl?gene=TPI1
RBBP4	RB Binding Protein 4, Chromatin Remodeling Factor	Protein Coding	41	GC01P032651	15.6131467819214	https://www.genecards.org/cgi-bin/carddisp.pl?gene=RBBP4
MERTK	MER Proto-Oncogene, Tyrosine Kinase	Protein Coding	49	GC02P111898	15.6045846939087	https://www.genecards.org/cgi-bin/carddisp.pl?gene=MERTK
LOXL2	Lysyl Oxidase Like 2	Protein Coding	45	GC08M023296	15.5952911376953	https://www.genecards.org/cgi-bin/carddisp.pl?gene=LOXL2
SCAPER	S-Phase Cyclin A Associated Protein In The ER	Protein Coding	35	GC15M076347	15.560230255127	https://www.genecards.org/cgi-bin/carddisp.pl?gene=SCAPER
GCLC	Glutamate-Cysteine Ligase Catalytic Subunit	Protein Coding	43	GC06M053497	15.5407295227051	https://www.genecards.org/cgi-bin/carddisp.pl?gene=GCLC
NOTCH4	Notch Receptor 4	Protein Coding	44	GC06M065988	15.5275363922119	https://www.genecards.org/cgi-bin/carddisp.pl?gene=NOTCH4
GLUD1	Glutamate Dehydrogenase 1	Protein Coding	48	GC10M087050	15.5101480484009	https://www.genecards.org/cgi-bin/carddisp.pl?gene=GLUD1
AMBP	Alpha-1-Microglobulin/Bikunin Precursor	Protein Coding	42	GC09M114060	15.499457359314	https://www.genecards.org/cgi-bin/carddisp.pl?gene=AMBP
E2F3	E2F Transcription Factor 3	Protein Coding	40	GC06P020402	15.4985847473145	https://www.genecards.org/cgi-bin/carddisp.pl?gene=E2F3
CDCA4	Cell Division Cycle Associated 4	Protein Coding	36	GC14M105009	15.4172058105469	https://www.genecards.org/cgi-bin/carddisp.pl?gene=CDCA4
ALOX12	Arachidonate 12-Lipoxygenase, 12S Type	Protein Coding	43	GC17P006995	15.4006690979004	https://www.genecards.org/cgi-bin/carddisp.pl?gene=ALOX12
SGTA	Small Glutamine Rich Tetratricopeptide Repeat Co-Chaperone Alpha	Protein Coding	36	GC19M002754	15.392557144165	https://www.genecards.org/cgi-bin/carddisp.pl?gene=SGTA
GGT1	Gamma-Glutamyltransferase 1	Protein Coding	48	GC22P024583	15.3748760223389	https://www.genecards.org/cgi-bin/carddisp.pl?gene=GGT1
MDH2	Malate Dehydrogenase 2	Protein Coding	46	GC07P076048	15.362907409668	https://www.genecards.org/cgi-bin/carddisp.pl?gene=MDH2
SERPINB5	Serpin Family B Member 5	Protein Coding	41	GC18P063476	15.3613739013672	https://www.genecards.org/cgi-bin/carddisp.pl?gene=SERPINB5
SLC6A3	Solute Carrier Family 6 Member 3	Protein Coding	48	GC05M001392	15.3553247451782	https://www.genecards.org/cgi-bin/carddisp.pl?gene=SLC6A3
ZEB2	Zinc Finger E-Box Binding Homeobox 2	Protein Coding	45	GC02M144384	15.2995977401733	https://www.genecards.org/cgi-bin/carddisp.pl?gene=ZEB2
LONP1	Lon Peptidase 1, Mitochondrial	Protein Coding	45	GC19M005691	15.2900676727295	https://www.genecards.org/cgi-bin/carddisp.pl?gene=LONP1
NCOR1	Nuclear Receptor Corepressor 1	Protein Coding	42	GC17M016029	15.2654056549072	https://www.genecards.org/cgi-bin/carddisp.pl?gene=NCOR1
DRD1	Dopamine Receptor D1	Protein Coding	43	GC05M175440	15.2410402297974	https://www.genecards.org/cgi-bin/carddisp.pl?gene=DRD1
UBE2I	Ubiquitin Conjugating Enzyme E2 I	Protein Coding	45	GC16P011636	15.2324495315552	https://www.genecards.org/cgi-bin/carddisp.pl?gene=UBE2I
HSD11B2	Hydroxysteroid 11-Beta Dehydrogenase 2	Protein Coding	45	GC16P067433	15.2324352264404	https://www.genecards.org/cgi-bin/carddisp.pl?gene=HSD11B2
LPAR1	Lysophosphatidic Acid Receptor 1	Protein Coding	44	GC09M110873	15.2284593582153	https://www.genecards.org/cgi-bin/carddisp.pl?gene=LPAR1
STS	Steroid Sulfatase	Protein Coding	45	GC0XP007146	15.1718664169312	https://www.genecards.org/cgi-bin/carddisp.pl?gene=STS
NR1H4	Nuclear Receptor Subfamily 1 Group H Member 4	Protein Coding	46	GC12P100473	15.1617364883423	https://www.genecards.org/cgi-bin/carddisp.pl?gene=NR1H4
RPA2	Replication Protein A2	Protein Coding	42	GC01M027937	15.0492076873779	https://www.genecards.org/cgi-bin/carddisp.pl?gene=RPA2
GJC1	Gap Junction Protein Gamma 1	Protein Coding	40	GC17M044949	15.0400218963623	https://www.genecards.org/cgi-bin/carddisp.pl?gene=GJC1
PXDN	Peroxidasin	Protein Coding	43	GC02M001635	15.0397396087646	https://www.genecards.org/cgi-bin/carddisp.pl?gene=PXDN
FANCF	FA Complementation Group F	Protein Coding	40	GC11M022600	14.96875	https://www.genecards.org/cgi-bin/carddisp.pl?gene=FANCF
SMAD1	SMAD Family Member 1	Protein Coding	41	GC04P145481	14.9030027389526	https://www.genecards.org/cgi-bin/carddisp.pl?gene=SMAD1
PGRMC1	Progesterone Receptor Membrane Component 1	Protein Coding	44	GC0XP119236	14.89280128479	https://www.genecards.org/cgi-bin/carddisp.pl?gene=PGRMC1
VAMP7	Vesicle Associated Membrane Protein 7	Protein Coding	40	GC0XP155881	14.8643054962158	https://www.genecards.org/cgi-bin/carddisp.pl?gene=VAMP7
RAN	RAN, Member RAS Oncogene Family	Protein Coding	42	GC12P130871	14.8591508865356	https://www.genecards.org/cgi-bin/carddisp.pl?gene=RAN
AKR1B1	Aldo-Keto Reductase Family 1 Member B	Protein Coding	45	GC07M134442	14.8534412384033	https://www.genecards.org/cgi-bin/carddisp.pl?gene=AKR1B1
IRAK1	Interleukin 1 Receptor Associated Kinase 1	Protein Coding	47	GC0XM154010	14.8448276519775	https://www.genecards.org/cgi-bin/carddisp.pl?gene=IRAK1
EREG	Epiregulin	Protein Coding	41	GC04P074366	14.832836151123	https://www.genecards.org/cgi-bin/carddisp.pl?gene=EREG
ELK1	ETS Transcription Factor ELK1	Protein Coding	41	GC0XM047635	14.772421836853	https://www.genecards.org/cgi-bin/carddisp.pl?gene=ELK1
PPP1R12A	Protein Phosphatase 1 Regulatory Subunit 12A	Protein Coding	42	GC12M079773	14.7458276748657	https://www.genecards.org/cgi-bin/carddisp.pl?gene=PPP1R12A
SUMO1	Small Ubiquitin Like Modifier 1	Protein Coding	44	GC02M202206	14.7289113998413	https://www.genecards.org/cgi-bin/carddisp.pl?gene=SUMO1
MIR30A	MicroRNA 30a	RNA Gene	20	GC06M071403	14.7091875076294	https://www.genecards.org/cgi-bin/carddisp.pl?gene=MIR30A
HELLS	Helicase, Lymphoid Specific	Protein Coding	44	GC10P094501	14.6481809616089	https://www.genecards.org/cgi-bin/carddisp.pl?gene=HELLS
TUSC3	Tumor Suppressor Candidate 3	Protein Coding	41	GC08P015417	14.644736289978	https://www.genecards.org/cgi-bin/carddisp.pl?gene=TUSC3
MECOM	MDS1 And EVI1 Complex Locus	Protein Coding	46	GC03M169083	14.6159133911133	https://www.genecards.org/cgi-bin/carddisp.pl?gene=MECOM
PTX3	Pentraxin 3	Protein Coding	41	GC03P157436	14.6100330352783	https://www.genecards.org/cgi-bin/carddisp.pl?gene=PTX3
PLD1	Phospholipase D1	Protein Coding	47	GC03M171600	14.5626888275146	https://www.genecards.org/cgi-bin/carddisp.pl?gene=PLD1
EPHX1	Epoxide Hydrolase 1	Protein Coding	44	GC01P225810	14.5601768493652	https://www.genecards.org/cgi-bin/carddisp.pl?gene=EPHX1
CCNG1	Cyclin G1	Protein Coding	40	GC05P163438	14.52867603302	https://www.genecards.org/cgi-bin/carddisp.pl?gene=CCNG1
CPQ	Carboxypeptidase Q	Protein Coding	36	GC08P096645	14.5010499954224	https://www.genecards.org/cgi-bin/carddisp.pl?gene=CPQ
GAS6	Growth Arrest Specific 6	Protein Coding	44	GC13M113820	14.4989452362061	https://www.genecards.org/cgi-bin/carddisp.pl?gene=GAS6
PTPN13	Protein Tyrosine Phosphatase Non-Receptor Type 13	Protein Coding	42	GC04P086594	14.4955863952637	https://www.genecards.org/cgi-bin/carddisp.pl?gene=PTPN13
AKAP13	A-Kinase Anchoring Protein 13	Protein Coding	42	GC15P118052	14.4879207611084	https://www.genecards.org/cgi-bin/carddisp.pl?gene=AKAP13
TGFBR3	Transforming Growth Factor Beta Receptor 3	Protein Coding	45	GC01M091680	14.4852895736694	https://www.genecards.org/cgi-bin/carddisp.pl?gene=TGFBR3
TLR5	Toll Like Receptor 5	Protein Coding	45	GC01M223109	14.4268426895142	https://www.genecards.org/cgi-bin/carddisp.pl?gene=TLR5
MT-CO1	Mitochondrially Encoded Cytochrome C Oxidase I	Protein Coding	34	GCMTP005906	14.4162139892578	https://www.genecards.org/cgi-bin/carddisp.pl?gene=MT-CO1
CCL22	C-C Motif Chemokine Ligand 22	Protein Coding	36	GC16P057359	14.3895931243896	https://www.genecards.org/cgi-bin/carddisp.pl?gene=CCL22
MTA1	Metastasis Associated 1	Protein Coding	41	GC14P105419	14.3732948303223	https://www.genecards.org/cgi-bin/carddisp.pl?gene=MTA1
PYCARD	PYD And CARD Domain Containing	Protein Coding	40	GC16M031201	14.3341951370239	https://www.genecards.org/cgi-bin/carddisp.pl?gene=PYCARD
SLC40A1	Solute Carrier Family 40 Member 1	Protein Coding	44	GC02M189560	14.316014289856	https://www.genecards.org/cgi-bin/carddisp.pl?gene=SLC40A1
SIN3A	SIN3 Transcription Regulator Family Member A	Protein Coding	44	GC15M075369	14.3135843276978	https://www.genecards.org/cgi-bin/carddisp.pl?gene=SIN3A
KCND2	Potassium Voltage-Gated Channel Subfamily D Member 2	Protein Coding	42	GC07P120273	14.3039150238037	https://www.genecards.org/cgi-bin/carddisp.pl?gene=KCND2
ALDH3A2	Aldehyde Dehydrogenase 3 Family Member A2	Protein Coding	44	GC17P019648	14.2951927185059	https://www.genecards.org/cgi-bin/carddisp.pl?gene=ALDH3A2
KAT6B	Lysine Acetyltransferase 6B	Protein Coding	43	GC10P074868	14.2842969894409	https://www.genecards.org/cgi-bin/carddisp.pl?gene=KAT6B
PPARD	Peroxisome Proliferator Activated Receptor Delta	Protein Coding	45	GC06P083822	14.2804584503174	https://www.genecards.org/cgi-bin/carddisp.pl?gene=PPARD
CLEC12A	C-Type Lectin Domain Family 12 Member A	Protein Coding	38	GC12P009951	14.256251335144	https://www.genecards.org/cgi-bin/carddisp.pl?gene=CLEC12A
UCA1	Urothelial Cancer Associated 1	RNA Gene	22	GC19P015828	14.2408466339111	https://www.genecards.org/cgi-bin/carddisp.pl?gene=UCA1
EDN3	Endothelin 3	Protein Coding	45	GC20P059300	14.2408008575439	https://www.genecards.org/cgi-bin/carddisp.pl?gene=EDN3
NCOA3	Nuclear Receptor Coactivator 3	Protein Coding	45	GC20P047501	14.2203159332275	https://www.genecards.org/cgi-bin/carddisp.pl?gene=NCOA3
APPL1	Adaptor Protein, Phosphotyrosine Interacting With PH Domain And Leucine Zipper 1	Protein Coding	43	GC03P057227	14.1421489715576	https://www.genecards.org/cgi-bin/carddisp.pl?gene=APPL1
AGR3	Anterior Gradient 3, Protein Disulphide Isomerase Family Member	Protein Coding	36	GC07M016854	14.1304683685303	https://www.genecards.org/cgi-bin/carddisp.pl?gene=AGR3
CTAG1B	Cancer/Testis Antigen 1B	Protein Coding	32	GC0XM154617	14.1017618179321	https://www.genecards.org/cgi-bin/carddisp.pl?gene=CTAG1B
TACR1	Tachykinin Receptor 1	Protein Coding	44	GC02M075112	14.0708265304565	https://www.genecards.org/cgi-bin/carddisp.pl?gene=TACR1
MIR149	MicroRNA 149	RNA Gene	22	GC02P240456	14.0633611679077	https://www.genecards.org/cgi-bin/carddisp.pl?gene=MIR149
ACAN	Aggrecan	Protein Coding	46	GC15P118102	14.0582122802734	https://www.genecards.org/cgi-bin/carddisp.pl?gene=ACAN
ATP7B	ATPase Copper Transporting Beta	Protein Coding	46	GC13M051930	14.0524682998657	https://www.genecards.org/cgi-bin/carddisp.pl?gene=ATP7B
RAB5A	RAB5A, Member RAS Oncogene Family	Protein Coding	43	GC03P019948	14.0447463989258	https://www.genecards.org/cgi-bin/carddisp.pl?gene=RAB5A
BLZF1	Basic Leucine Zipper Nuclear Factor 1	Protein Coding	38	GC01P169367	14.0346355438232	https://www.genecards.org/cgi-bin/carddisp.pl?gene=BLZF1
CRHR2	Corticotropin Releasing Hormone Receptor 2	Protein Coding	41	GC07M030651	13.9630031585693	https://www.genecards.org/cgi-bin/carddisp.pl?gene=CRHR2
LCAT	Lecithin-Cholesterol Acyltransferase	Protein Coding	46	GC16M067939	13.9454679489136	https://www.genecards.org/cgi-bin/carddisp.pl?gene=LCAT
PSMC6	Proteasome 26S Subunit, ATPase 6	Protein Coding	39	GC14P052707	13.9381866455078	https://www.genecards.org/cgi-bin/carddisp.pl?gene=PSMC6
GPX8	Glutathione Peroxidase 8 (Putative)	Protein Coding	38	GC05P055160	13.9251918792725	https://www.genecards.org/cgi-bin/carddisp.pl?gene=GPX8
MIR483	MicroRNA 483	RNA Gene	20	GC11M003297	13.9181442260742	https://www.genecards.org/cgi-bin/carddisp.pl?gene=MIR483
EPB41L3	Erythrocyte Membrane Protein Band 4.1 Like 3	Protein Coding	41	GC18M005382	13.8706636428833	https://www.genecards.org/cgi-bin/carddisp.pl?gene=EPB41L3
MIR128-1	MicroRNA 128-1	RNA Gene	19	GC02P135665	13.8580160140991	https://www.genecards.org/cgi-bin/carddisp.pl?gene=MIR128-1
MYO6	Myosin VI	Protein Coding	44	GC06P075749	13.8435049057007	https://www.genecards.org/cgi-bin/carddisp.pl?gene=MYO6
NR5A2	Nuclear Receptor Subfamily 5 Group A Member 2	Protein Coding	44	GC01P199996	13.8349828720093	https://www.genecards.org/cgi-bin/carddisp.pl?gene=NR5A2
BCL2A1	BCL2 Related Protein A1	Protein Coding	39	GC15M090460	13.7789335250854	https://www.genecards.org/cgi-bin/carddisp.pl?gene=BCL2A1
ADCYAP1R1	ADCYAP Receptor Type I	Protein Coding	44	GC07P031058	13.7656707763672	https://www.genecards.org/cgi-bin/carddisp.pl?gene=ADCYAP1R1
KDM1A	Lysine Demethylase 1A	Protein Coding	46	GC01P023019	13.7542161941528	https://www.genecards.org/cgi-bin/carddisp.pl?gene=KDM1A
CYP21A2	Cytochrome P450 Family 21 Subfamily A Member 2	Protein Coding	44	GC06P083719	13.7133111953735	https://www.genecards.org/cgi-bin/carddisp.pl?gene=CYP21A2
NPHS2	NPHS2 Stomatin Family Member, Podocin	Protein Coding	41	GC01M179519	13.684175491333	https://www.genecards.org/cgi-bin/carddisp.pl?gene=NPHS2
POU2F1	POU Class 2 Homeobox 1	Protein Coding	42	GC01P167190	13.6106014251709	https://www.genecards.org/cgi-bin/carddisp.pl?gene=POU2F1
SLC6A2	Solute Carrier Family 6 Member 2	Protein Coding	46	GC16P055656	13.5688343048096	https://www.genecards.org/cgi-bin/carddisp.pl?gene=SLC6A2
IGFBP5	Insulin Like Growth Factor Binding Protein 5	Protein Coding	41	GC02M216672	13.5612936019897	https://www.genecards.org/cgi-bin/carddisp.pl?gene=IGFBP5
CAMP	Cathelicidin Antimicrobial Peptide	Protein Coding	39	GC03P048954	13.5397348403931	https://www.genecards.org/cgi-bin/carddisp.pl?gene=CAMP
RAPGEF3	Rap Guanine Nucleotide Exchange Factor 3	Protein Coding	43	GC12M047736	13.5215663909912	https://www.genecards.org/cgi-bin/carddisp.pl?gene=RAPGEF3
HTRA1	HtrA Serine Peptidase 1	Protein Coding	44	GC10P122461	13.4989147186279	https://www.genecards.org/cgi-bin/carddisp.pl?gene=HTRA1
MIR16-2	MicroRNA 16-2	RNA Gene	19	GC03P160413	13.4874744415283	https://www.genecards.org/cgi-bin/carddisp.pl?gene=MIR16-2
DAB2	DAB Adaptor Protein 2	Protein Coding	41	GC05M039371	13.4662647247314	https://www.genecards.org/cgi-bin/carddisp.pl?gene=DAB2
MDK	Midkine	Protein Coding	42	GC11P046380	13.4593639373779	https://www.genecards.org/cgi-bin/carddisp.pl?gene=MDK
GOLPH3	Golgi Phosphoprotein 3	Protein Coding	38	GC05M032124	13.4170570373535	https://www.genecards.org/cgi-bin/carddisp.pl?gene=GOLPH3
COX5A	Cytochrome C Oxidase Subunit 5A	Protein Coding	42	GC15M074919	13.3953323364258	https://www.genecards.org/cgi-bin/carddisp.pl?gene=COX5A
LNPEP	Leucyl And Cystinyl Aminopeptidase	Protein Coding	45	GC05P096935	13.3684644699097	https://www.genecards.org/cgi-bin/carddisp.pl?gene=LNPEP
LAMB1	Laminin Subunit Beta 1	Protein Coding	48	GC07M107923	13.3424987792969	https://www.genecards.org/cgi-bin/carddisp.pl?gene=LAMB1
MSLN	Mesothelin	Protein Coding	40	GC16P011632	13.3383865356445	https://www.genecards.org/cgi-bin/carddisp.pl?gene=MSLN
EXT2	Exostosin Glycosyltransferase 2	Protein Coding	44	GC11P044095	13.3337440490723	https://www.genecards.org/cgi-bin/carddisp.pl?gene=EXT2
PTGER2	Prostaglandin E Receptor 2	Protein Coding	46	GC14P052314	13.3298244476318	https://www.genecards.org/cgi-bin/carddisp.pl?gene=PTGER2
S100A6	S100 Calcium Binding Protein A6	Protein Coding	41	GC01M153559	13.3181018829346	https://www.genecards.org/cgi-bin/carddisp.pl?gene=S100A6
NUP107	Nucleoporin 107	Protein Coding	42	GC12P068686	13.308274269104	https://www.genecards.org/cgi-bin/carddisp.pl?gene=NUP107
MSTN	Myostatin	Protein Coding	45	GC02M190055	13.2890243530273	https://www.genecards.org/cgi-bin/carddisp.pl?gene=MSTN
MC2R	Melanocortin 2 Receptor	Protein Coding	46	GC18M024785	13.2158679962158	https://www.genecards.org/cgi-bin/carddisp.pl?gene=MC2R
JAG2	Jagged Canonical Notch Ligand 2	Protein Coding	42	GC14M105140	13.1906652450562	https://www.genecards.org/cgi-bin/carddisp.pl?gene=JAG2
VLDLR	Very Low Density Lipoprotein Receptor	Protein Coding	46	GC09P002611	13.1902980804443	https://www.genecards.org/cgi-bin/carddisp.pl?gene=VLDLR
ABCB4	ATP Binding Cassette Subfamily B Member 4	Protein Coding	46	GC07M087365	13.1669139862061	https://www.genecards.org/cgi-bin/carddisp.pl?gene=ABCB4
TSHR	Thyroid Stimulating Hormone Receptor	Protein Coding	45	GC14P080954	13.1653871536255	https://www.genecards.org/cgi-bin/carddisp.pl?gene=TSHR
FEN1	Flap Structure-Specific Endonuclease 1	Protein Coding	45	GC11P061793	13.1482553482056	https://www.genecards.org/cgi-bin/carddisp.pl?gene=FEN1
TGFB1I1	Transforming Growth Factor Beta 1 Induced Transcript 1	Protein Coding	40	GC16P041145	13.1444892883301	https://www.genecards.org/cgi-bin/carddisp.pl?gene=TGFB1I1
FGF9	Fibroblast Growth Factor 9	Protein Coding	42	GC13P021671	13.1437215805054	https://www.genecards.org/cgi-bin/carddisp.pl?gene=FGF9
NTS	Neurotensin	Protein Coding	40	GC12P085876	13.0941228866577	https://www.genecards.org/cgi-bin/carddisp.pl?gene=NTS
CYP2B6	Cytochrome P450 Family 2 Subfamily B Member 6	Protein Coding	45	GC19P040991	13.0577306747437	https://www.genecards.org/cgi-bin/carddisp.pl?gene=CYP2B6
ECE1	Endothelin Converting Enzyme 1	Protein Coding	47	GC01M021217	13.0386657714844	https://www.genecards.org/cgi-bin/carddisp.pl?gene=ECE1
AQP3	Aquaporin 3 (Gill Blood Group)	Protein Coding	44	GC09M033431	13.0309534072876	https://www.genecards.org/cgi-bin/carddisp.pl?gene=AQP3
PRKCSH	Protein Kinase C Substrate 80K-H	Protein Coding	43	GC19P011435	13.0166158676147	https://www.genecards.org/cgi-bin/carddisp.pl?gene=PRKCSH
CLDN3	Claudin 3	Protein Coding	39	GC07M073768	12.9876794815063	https://www.genecards.org/cgi-bin/carddisp.pl?gene=CLDN3
SPRY2	Sprouty RTK Signaling Antagonist 2	Protein Coding	44	GC13M080335	12.944465637207	https://www.genecards.org/cgi-bin/carddisp.pl?gene=SPRY2
ACP3	Acid Phosphatase 3	Protein Coding	33	GC03P134271	12.9169254302979	https://www.genecards.org/cgi-bin/carddisp.pl?gene=ACP3
PTP4A1	Protein Tyrosine Phosphatase 4A1	Protein Coding	40	GC06P084147	12.8935394287109	https://www.genecards.org/cgi-bin/carddisp.pl?gene=PTP4A1
CEP57	Centrosomal Protein 57	Protein Coding	41	GC11P095789	12.8388986587524	https://www.genecards.org/cgi-bin/carddisp.pl?gene=CEP57
GLRX	Glutaredoxin	Protein Coding	42	GC05M095752	12.8013067245483	https://www.genecards.org/cgi-bin/carddisp.pl?gene=GLRX
UBE2T	Ubiquitin Conjugating Enzyme E2 T	Protein Coding	41	GC01M202332	12.7950878143311	https://www.genecards.org/cgi-bin/carddisp.pl?gene=UBE2T
NR2C2	Nuclear Receptor Subfamily 2 Group C Member 2	Protein Coding	42	GC03P014947	12.7856292724609	https://www.genecards.org/cgi-bin/carddisp.pl?gene=NR2C2
ESRRB	Estrogen Related Receptor Beta	Protein Coding	47	GC14P076310	12.7707052230835	https://www.genecards.org/cgi-bin/carddisp.pl?gene=ESRRB
RGS2	Regulator Of G Protein Signaling 2	Protein Coding	41	GC01P192809	12.7587509155273	https://www.genecards.org/cgi-bin/carddisp.pl?gene=RGS2
FERMT3	FERM Domain Containing Kindlin 3	Protein Coding	42	GC11P064383	12.6654987335205	https://www.genecards.org/cgi-bin/carddisp.pl?gene=FERMT3
TFF1	Trefoil Factor 1	Protein Coding	41	GC21M042362	12.5752782821655	https://www.genecards.org/cgi-bin/carddisp.pl?gene=TFF1
STC2	Stanniocalcin 2	Protein Coding	41	GC05M173314	12.5669803619385	https://www.genecards.org/cgi-bin/carddisp.pl?gene=STC2
MTM1	Myotubularin 1	Protein Coding	42	GC0XP150562	12.5644111633301	https://www.genecards.org/cgi-bin/carddisp.pl?gene=MTM1
TSG101	Tumor Susceptibility 101	Protein Coding	41	GC11M018468	12.5549964904785	https://www.genecards.org/cgi-bin/carddisp.pl?gene=TSG101
SHBG	Sex Hormone Binding Globulin	Protein Coding	40	GC17P007613	12.5443267822266	https://www.genecards.org/cgi-bin/carddisp.pl?gene=SHBG
ARRB2	Arrestin Beta 2	Protein Coding	44	GC17P004711	12.5238752365112	https://www.genecards.org/cgi-bin/carddisp.pl?gene=ARRB2
SUZ12	SUZ12 Polycomb Repressive Complex 2 Subunit	Protein Coding	40	GC17P031937	12.5154113769531	https://www.genecards.org/cgi-bin/carddisp.pl?gene=SUZ12
FOLR1	Folate Receptor Alpha	Protein Coding	46	GC11P072190	12.5093641281128	https://www.genecards.org/cgi-bin/carddisp.pl?gene=FOLR1
FGR	FGR Proto-Oncogene, Src Family Tyrosine Kinase	Protein Coding	46	GC01M027919	12.4926309585571	https://www.genecards.org/cgi-bin/carddisp.pl?gene=FGR
AKR1C3	Aldo-Keto Reductase Family 1 Member C3	Protein Coding	45	GC10P005035	12.4833822250366	https://www.genecards.org/cgi-bin/carddisp.pl?gene=AKR1C3
TMPRSS2	Transmembrane Serine Protease 2	Protein Coding	45	GC21M041464	12.4686012268066	https://www.genecards.org/cgi-bin/carddisp.pl?gene=TMPRSS2
HSPB2	Heat Shock Protein Family B (Small) Member 2	Protein Coding	38	GC11P111917	12.4659605026245	https://www.genecards.org/cgi-bin/carddisp.pl?gene=HSPB2
WNT4	Wnt Family Member 4	Protein Coding	45	GC01M022190	12.4467725753784	https://www.genecards.org/cgi-bin/carddisp.pl?gene=WNT4
CLDN4	Claudin 4	Protein Coding	39	GC07P073799	12.4465970993042	https://www.genecards.org/cgi-bin/carddisp.pl?gene=CLDN4
IFNAR2	Interferon Alpha And Beta Receptor Subunit 2	Protein Coding	47	GC21P033229	12.439887046814	https://www.genecards.org/cgi-bin/carddisp.pl?gene=IFNAR2
MIR125B1	MicroRNA 125b-1	RNA Gene	21	GC11M122100	12.4223365783691	https://www.genecards.org/cgi-bin/carddisp.pl?gene=MIR125B1
ADIPOR2	Adiponectin Receptor 2	Protein Coding	41	GC12P001670	12.4028692245483	https://www.genecards.org/cgi-bin/carddisp.pl?gene=ADIPOR2
NCOA1	Nuclear Receptor Coactivator 1	Protein Coding	44	GC02P024492	12.3878965377808	https://www.genecards.org/cgi-bin/carddisp.pl?gene=NCOA1
FGG	Fibrinogen Gamma Chain	Protein Coding	47	GC04M154604	12.3864240646362	https://www.genecards.org/cgi-bin/carddisp.pl?gene=FGG
SP3	Sp3 Transcription Factor	Protein Coding	41	GC02M173882	12.3850431442261	https://www.genecards.org/cgi-bin/carddisp.pl?gene=SP3
KCNA5	Potassium Voltage-Gated Channel Subfamily A Member 5	Protein Coding	45	GC12P005043	12.3842067718506	https://www.genecards.org/cgi-bin/carddisp.pl?gene=KCNA5
RAD21	RAD21 Cohesin Complex Component	Protein Coding	44	GC08M116846	12.3730459213257	https://www.genecards.org/cgi-bin/carddisp.pl?gene=RAD21
GPC4	Glypican 4	Protein Coding	43	GC0XM133300	12.3423109054565	https://www.genecards.org/cgi-bin/carddisp.pl?gene=GPC4
CD2AP	CD2 Associated Protein	Protein Coding	41	GC06P083950	12.3337459564209	https://www.genecards.org/cgi-bin/carddisp.pl?gene=CD2AP
SNCG	Synuclein Gamma	Protein Coding	40	GC10P092416	12.3005819320679	https://www.genecards.org/cgi-bin/carddisp.pl?gene=SNCG
LPCAT1	Lysophosphatidylcholine Acyltransferase 1	Protein Coding	35	GC05M001456	12.2493762969971	https://www.genecards.org/cgi-bin/carddisp.pl?gene=LPCAT1
BCL2L2	BCL2 Like 2	Protein Coding	43	GC14P032837	12.2239837646484	https://www.genecards.org/cgi-bin/carddisp.pl?gene=BCL2L2
PDGFC	Platelet Derived Growth Factor C	Protein Coding	42	GC04M156760	12.1969299316406	https://www.genecards.org/cgi-bin/carddisp.pl?gene=PDGFC
RPL19	Ribosomal Protein L19	Protein Coding	41	GC17P039200	12.1909027099609	https://www.genecards.org/cgi-bin/carddisp.pl?gene=RPL19
DUSP6	Dual Specificity Phosphatase 6	Protein Coding	47	GC12M089347	12.188982963562	https://www.genecards.org/cgi-bin/carddisp.pl?gene=DUSP6
PDGFD	Platelet Derived Growth Factor D	Protein Coding	41	GC11M103907	12.1835384368896	https://www.genecards.org/cgi-bin/carddisp.pl?gene=PDGFD
PLK2	Polo Like Kinase 2	Protein Coding	42	GC05M058453	12.1728744506836	https://www.genecards.org/cgi-bin/carddisp.pl?gene=PLK2
ACACA	Acetyl-CoA Carboxylase Alpha	Protein Coding	46	GC17M037084	12.1510705947876	https://www.genecards.org/cgi-bin/carddisp.pl?gene=ACACA
NR4A3	Nuclear Receptor Subfamily 4 Group A Member 3	Protein Coding	43	GC09P099821	12.1434049606323	https://www.genecards.org/cgi-bin/carddisp.pl?gene=NR4A3
SULF1	Sulfatase 1	Protein Coding	41	GC08P069466	12.1375198364258	https://www.genecards.org/cgi-bin/carddisp.pl?gene=SULF1
RAP1B	RAP1B, Member Of RAS Oncogene Family	Protein Coding	42	GC12P068610	12.135347366333	https://www.genecards.org/cgi-bin/carddisp.pl?gene=RAP1B
SEMA4D	Semaphorin 4D	Protein Coding	45	GC09M089360	12.1318130493164	https://www.genecards.org/cgi-bin/carddisp.pl?gene=SEMA4D
CYP51A1	Cytochrome P450 Family 51 Subfamily A Member 1	Protein Coding	42	GC07M092112	12.1172685623169	https://www.genecards.org/cgi-bin/carddisp.pl?gene=CYP51A1
SAA1	Serum Amyloid A1	Protein Coding	40	GC11P018510	12.1156234741211	https://www.genecards.org/cgi-bin/carddisp.pl?gene=SAA1
FOSL2	FOS Like 2, AP-1 Transcription Factor Subunit	Protein Coding	40	GC02P028392	12.1084270477295	https://www.genecards.org/cgi-bin/carddisp.pl?gene=FOSL2
IER3	Immediate Early Response 3	Protein Coding	37	GC06M030743	12.0917434692383	https://www.genecards.org/cgi-bin/carddisp.pl?gene=IER3
LIMCH1	LIM And Calponin Homology Domains 1	Protein Coding	35	GC04P041362	12.088586807251	https://www.genecards.org/cgi-bin/carddisp.pl?gene=LIMCH1
CACNA1D	Calcium Voltage-Gated Channel Subunit Alpha1 D	Protein Coding	46	GC03P053328	12.0378847122192	https://www.genecards.org/cgi-bin/carddisp.pl?gene=CACNA1D
PTGES3	Prostaglandin E Synthase 3	Protein Coding	43	GC12M056866	11.9991912841797	https://www.genecards.org/cgi-bin/carddisp.pl?gene=PTGES3
SERPINB2	Serpin Family B Member 2	Protein Coding	42	GC18P063871	11.9869976043701	https://www.genecards.org/cgi-bin/carddisp.pl?gene=SERPINB2
RIPK2	Receptor Interacting Serine/Threonine Kinase 2	Protein Coding	44	GC08P089804	11.9803113937378	https://www.genecards.org/cgi-bin/carddisp.pl?gene=RIPK2
PTGDS	Prostaglandin D2 Synthase	Protein Coding	44	GC09P137091	11.9607791900635	https://www.genecards.org/cgi-bin/carddisp.pl?gene=PTGDS
CALCRL	Calcitonin Receptor Like Receptor	Protein Coding	44	GC02M187341	11.9534168243408	https://www.genecards.org/cgi-bin/carddisp.pl?gene=CALCRL
UBXN8	UBX Domain Protein 8	Protein Coding	32	GC08P030723	11.9415950775146	https://www.genecards.org/cgi-bin/carddisp.pl?gene=UBXN8
DGAT1	Diacylglycerol O-Acyltransferase 1	Protein Coding	46	GC08M144316	11.9322395324707	https://www.genecards.org/cgi-bin/carddisp.pl?gene=DGAT1
VCAN	Versican	Protein Coding	46	GC05P083471	11.8838529586792	https://www.genecards.org/cgi-bin/carddisp.pl?gene=VCAN
HTR3A	5-Hydroxytryptamine Receptor 3A	Protein Coding	45	GC11P113974	11.8828163146973	https://www.genecards.org/cgi-bin/carddisp.pl?gene=HTR3A
PTS	6-Pyruvoyltetrahydropterin Synthase	Protein Coding	44	GC11P112226	11.8825330734253	https://www.genecards.org/cgi-bin/carddisp.pl?gene=PTS
NFKBIZ	NFKB Inhibitor Zeta	Protein Coding	37	GC03P101827	11.8760995864868	https://www.genecards.org/cgi-bin/carddisp.pl?gene=NFKBIZ
OXA1L	OXA1L Mitochondrial Inner Membrane Protein	Protein Coding	38	GC14P022766	11.8561248779297	https://www.genecards.org/cgi-bin/carddisp.pl?gene=OXA1L
BMPR1B	Bone Morphogenetic Protein Receptor Type 1B	Protein Coding	48	GC04P094757	11.8102569580078	https://www.genecards.org/cgi-bin/carddisp.pl?gene=BMPR1B
KISS1	KiSS-1 Metastasis Suppressor	Protein Coding	41	GC01M204190	11.8056325912476	https://www.genecards.org/cgi-bin/carddisp.pl?gene=KISS1
PAPPA	Pappalysin 1	Protein Coding	42	GC09P118958	11.7693500518799	https://www.genecards.org/cgi-bin/carddisp.pl?gene=PAPPA
HYAL3	Hyaluronidase 3	Protein Coding	37	GC03M051238	11.764741897583	https://www.genecards.org/cgi-bin/carddisp.pl?gene=HYAL3
MT3	Metallothionein 3	Protein Coding	38	GC16P056589	11.7645721435547	https://www.genecards.org/cgi-bin/carddisp.pl?gene=MT3
P2RY2	Purinergic Receptor P2Y2	Protein Coding	44	GC11P073202	11.7521963119507	https://www.genecards.org/cgi-bin/carddisp.pl?gene=P2RY2
STC1	Stanniocalcin 1	Protein Coding	40	GC08M023841	11.7462120056152	https://www.genecards.org/cgi-bin/carddisp.pl?gene=STC1
SIK2	Salt Inducible Kinase 2	Protein Coding	42	GC11P111920	11.7408723831177	https://www.genecards.org/cgi-bin/carddisp.pl?gene=SIK2
NPPC	Natriuretic Peptide C	Protein Coding	41	GC02M231921	11.7204322814941	https://www.genecards.org/cgi-bin/carddisp.pl?gene=NPPC
MYO5A	Myosin VA	Protein Coding	44	GC15M091516	11.6956844329834	https://www.genecards.org/cgi-bin/carddisp.pl?gene=MYO5A
MLXIPL	MLX Interacting Protein Like	Protein Coding	41	GC07M073593	11.6863164901733	https://www.genecards.org/cgi-bin/carddisp.pl?gene=MLXIPL
FTO	FTO Alpha-Ketoglutarate Dependent Dioxygenase	Protein Coding	44	GC16P053832	11.6778907775879	https://www.genecards.org/cgi-bin/carddisp.pl?gene=FTO
CHD4	Chromodomain Helicase DNA Binding Protein 4	Protein Coding	43	GC12M006570	11.6311960220337	https://www.genecards.org/cgi-bin/carddisp.pl?gene=CHD4
SERPINE2	Serpin Family E Member 2	Protein Coding	41	GC02M223975	11.6120643615723	https://www.genecards.org/cgi-bin/carddisp.pl?gene=SERPINE2
FLOT2	Flotillin 2	Protein Coding	40	GC17M035142	11.6073932647705	https://www.genecards.org/cgi-bin/carddisp.pl?gene=FLOT2
RPL8	Ribosomal Protein L8	Protein Coding	40	GC08M145452	11.5878286361694	https://www.genecards.org/cgi-bin/carddisp.pl?gene=RPL8
THBS2	Thrombospondin 2	Protein Coding	44	GC06M169215	11.5810346603394	https://www.genecards.org/cgi-bin/carddisp.pl?gene=THBS2
APLN	Apelin	Protein Coding	36	GC0XM129645	11.5643100738525	https://www.genecards.org/cgi-bin/carddisp.pl?gene=APLN
S100A10	S100 Calcium Binding Protein A10	Protein Coding	42	GC01M152214	11.5387983322144	https://www.genecards.org/cgi-bin/carddisp.pl?gene=S100A10
TFAM	Transcription Factor A, Mitochondrial	Protein Coding	42	GC10P058385	11.5339298248291	https://www.genecards.org/cgi-bin/carddisp.pl?gene=TFAM
AKR1C1	Aldo-Keto Reductase Family 1 Member C1	Protein Coding	41	GC10P004963	11.484935760498	https://www.genecards.org/cgi-bin/carddisp.pl?gene=AKR1C1
VIPR1	Vasoactive Intestinal Peptide Receptor 1	Protein Coding	44	GC03P042490	11.451003074646	https://www.genecards.org/cgi-bin/carddisp.pl?gene=VIPR1
TNFAIP6	TNF Alpha Induced Protein 6	Protein Coding	41	GC02P151357	11.4442434310913	https://www.genecards.org/cgi-bin/carddisp.pl?gene=TNFAIP6
PEG10	Paternally Expressed 10	Protein Coding	39	GC07P094656	11.4353914260864	https://www.genecards.org/cgi-bin/carddisp.pl?gene=PEG10
AKAP8	A-Kinase Anchoring Protein 8	Protein Coding	40	GC19M015354	11.4297389984131	https://www.genecards.org/cgi-bin/carddisp.pl?gene=AKAP8
IFITM1	Interferon Induced Transmembrane Protein 1	Protein Coding	40	GC11P000313	11.4003534317017	https://www.genecards.org/cgi-bin/carddisp.pl?gene=IFITM1
S1PR3	Sphingosine-1-Phosphate Receptor 3	Protein Coding	43	GC09P089316	11.388129234314	https://www.genecards.org/cgi-bin/carddisp.pl?gene=S1PR3
MYBPC3	Myosin Binding Protein C3	Protein Coding	45	GC11M089363	11.3135414123535	https://www.genecards.org/cgi-bin/carddisp.pl?gene=MYBPC3
USP25	Ubiquitin Specific Peptidase 25	Protein Coding	40	GC21P015730	11.3110342025757	https://www.genecards.org/cgi-bin/carddisp.pl?gene=USP25
H1-5	H1.5 Linker Histone, Cluster Member	Protein Coding	33	GC06M066505	11.301794052124	https://www.genecards.org/cgi-bin/carddisp.pl?gene=H1-5
CALB1	Calbindin 1	Protein Coding	41	GC08M090058	11.2541589736938	https://www.genecards.org/cgi-bin/carddisp.pl?gene=CALB1
PPM1L	Protein Phosphatase, Mg2+/Mn2+ Dependent 1L	Protein Coding	36	GC03P160755	11.2482957839966	https://www.genecards.org/cgi-bin/carddisp.pl?gene=PPM1L
PTGES	Prostaglandin E Synthase	Protein Coding	40	GC09M129738	11.227765083313	https://www.genecards.org/cgi-bin/carddisp.pl?gene=PTGES
SMARCA5	SWI/SNF Related, Matrix Associated, Actin Dependent Regulator Of Chromatin, Subfamily A, Member 5	Protein Coding	41	GC04P143513	11.2207584381104	https://www.genecards.org/cgi-bin/carddisp.pl?gene=SMARCA5
SRD5A1	Steroid 5 Alpha-Reductase 1	Protein Coding	42	GC05P006633	11.2146062850952	https://www.genecards.org/cgi-bin/carddisp.pl?gene=SRD5A1
ARNTL	Aryl Hydrocarbon Receptor Nuclear Translocator Like	Protein Coding	40	GC11P013276	11.2133646011353	https://www.genecards.org/cgi-bin/carddisp.pl?gene=ARNTL
SAT1	Spermidine/Spermine N1-Acetyltransferase 1	Protein Coding	42	GC0XP023784	11.2064065933228	https://www.genecards.org/cgi-bin/carddisp.pl?gene=SAT1
DRD4	Dopamine Receptor D4	Protein Coding	45	GC11P001768	11.1825866699219	https://www.genecards.org/cgi-bin/carddisp.pl?gene=DRD4
BANF1	BAF Nuclear Assembly Factor 1	Protein Coding	41	GC11P066002	11.1515235900879	https://www.genecards.org/cgi-bin/carddisp.pl?gene=BANF1
HMCN1	Hemicentin 1	Protein Coding	38	GC01P185734	11.1338634490967	https://www.genecards.org/cgi-bin/carddisp.pl?gene=HMCN1
ADGRG1	Adhesion G Protein-Coupled Receptor G1	Protein Coding	38	GC16P057610	11.1301670074463	https://www.genecards.org/cgi-bin/carddisp.pl?gene=ADGRG1
UCN	Urocortin	Protein Coding	36	GC02M027308	11.1288089752197	https://www.genecards.org/cgi-bin/carddisp.pl?gene=UCN
NSFL1C	NSFL1 Cofactor	Protein Coding	38	GC20M001442	11.128212928772	https://www.genecards.org/cgi-bin/carddisp.pl?gene=NSFL1C
NACC1	Nucleus Accumbens Associated 1	Protein Coding	40	GC19P014294	11.1226396560669	https://www.genecards.org/cgi-bin/carddisp.pl?gene=NACC1
FNDC5	Fibronectin Type III Domain Containing 5	Protein Coding	33	GC01M033185	11.0621862411499	https://www.genecards.org/cgi-bin/carddisp.pl?gene=FNDC5
AMHR2	Anti-Mullerian Hormone Receptor Type 2	Protein Coding	46	GC12P053423	11.0558204650879	https://www.genecards.org/cgi-bin/carddisp.pl?gene=AMHR2
PIAS1	Protein Inhibitor Of Activated STAT 1	Protein Coding	43	GC15P068054	11.0501279830933	https://www.genecards.org/cgi-bin/carddisp.pl?gene=PIAS1
ADIPOR1	Adiponectin Receptor 1	Protein Coding	43	GC01M202940	11.0461626052856	https://www.genecards.org/cgi-bin/carddisp.pl?gene=ADIPOR1
GHRH	Growth Hormone Releasing Hormone	Protein Coding	37	GC20M037251	11.0263776779175	https://www.genecards.org/cgi-bin/carddisp.pl?gene=GHRH
SCG5	Secretogranin V	Protein Coding	37	GC15P032641	10.9789047241211	https://www.genecards.org/cgi-bin/carddisp.pl?gene=SCG5
ARSH	Arylsulfatase Family Member H	Protein Coding	33	GC0XP003006	10.9641036987305	https://www.genecards.org/cgi-bin/carddisp.pl?gene=ARSH
SLIT2	Slit Guidance Ligand 2	Protein Coding	44	GC04P020287	10.9543981552124	https://www.genecards.org/cgi-bin/carddisp.pl?gene=SLIT2
MT-ND4	Mitochondrially Encoded NADH:Ubiquinone Oxidoreductase Core Subunit 4	Protein Coding	33	GCMTP010762	10.9096584320068	https://www.genecards.org/cgi-bin/carddisp.pl?gene=MT-ND4
SEMA6A	Semaphorin 6A	Protein Coding	39	GC05M116443	10.9074954986572	https://www.genecards.org/cgi-bin/carddisp.pl?gene=SEMA6A
FDFT1	Farnesyl-Diphosphate Farnesyltransferase 1	Protein Coding	43	GC08P011795	10.8950281143188	https://www.genecards.org/cgi-bin/carddisp.pl?gene=FDFT1
AGPAT2	1-Acylglycerol-3-Phosphate O-Acyltransferase 2	Protein Coding	44	GC09M136673	10.894383430481	https://www.genecards.org/cgi-bin/carddisp.pl?gene=AGPAT2
E2F5	E2F Transcription Factor 5	Protein Coding	39	GC08P085177	10.8551540374756	https://www.genecards.org/cgi-bin/carddisp.pl?gene=E2F5
IFNGR2	Interferon Gamma Receptor 2	Protein Coding	42	GC21P033402	10.8468551635742	https://www.genecards.org/cgi-bin/carddisp.pl?gene=IFNGR2
AZIN2	Antizyme Inhibitor 2	Protein Coding	34	GC01P033081	10.8245315551758	https://www.genecards.org/cgi-bin/carddisp.pl?gene=AZIN2
PDYN	Prodynorphin	Protein Coding	43	GC20M001978	10.8168964385986	https://www.genecards.org/cgi-bin/carddisp.pl?gene=PDYN
HSD17B2	Hydroxysteroid 17-Beta Dehydrogenase 2	Protein Coding	43	GC16P082068	10.8151826858521	https://www.genecards.org/cgi-bin/carddisp.pl?gene=HSD17B2
RIPK3	Receptor Interacting Serine/Threonine Kinase 3	Protein Coding	40	GC14M024336	10.8012838363647	https://www.genecards.org/cgi-bin/carddisp.pl?gene=RIPK3
SERBP1	SERPINE1 MRNA Binding Protein 1	Protein Coding	35	GC01M067407	10.7901105880737	https://www.genecards.org/cgi-bin/carddisp.pl?gene=SERBP1
OCA2	OCA2 Melanosomal Transmembrane Protein	Protein Coding	42	GC15M027754	10.7576866149902	https://www.genecards.org/cgi-bin/carddisp.pl?gene=OCA2
ECM1	Extracellular Matrix Protein 1	Protein Coding	44	GC01P150508	10.7528381347656	https://www.genecards.org/cgi-bin/carddisp.pl?gene=ECM1
TBXA2R	Thromboxane A2 Receptor	Protein Coding	47	GC19M003594	10.7501993179321	https://www.genecards.org/cgi-bin/carddisp.pl?gene=TBXA2R
LGR6	Leucine Rich Repeat Containing G Protein-Coupled Receptor 6	Protein Coding	40	GC01P202193	10.7420721054077	https://www.genecards.org/cgi-bin/carddisp.pl?gene=LGR6
GHSR	Growth Hormone Secretagogue Receptor	Protein Coding	45	GC03M172443	10.733772277832	https://www.genecards.org/cgi-bin/carddisp.pl?gene=GHSR
TRIM22	Tripartite Motif Containing 22	Protein Coding	38	GC11P005689	10.7129859924316	https://www.genecards.org/cgi-bin/carddisp.pl?gene=TRIM22
APOA4	Apolipoprotein A4	Protein Coding	40	GC11M116820	10.6852588653564	https://www.genecards.org/cgi-bin/carddisp.pl?gene=APOA4
APLNR	Apelin Receptor	Protein Coding	41	GC11M057233	10.6750936508179	https://www.genecards.org/cgi-bin/carddisp.pl?gene=APLNR
GIT1	GIT ArfGAP 1	Protein Coding	41	GC17M029573	10.6526775360107	https://www.genecards.org/cgi-bin/carddisp.pl?gene=GIT1
SLC9A3	Solute Carrier Family 9 Member A3	Protein Coding	46	GC05M000472	10.6484889984131	https://www.genecards.org/cgi-bin/carddisp.pl?gene=SLC9A3
HPN	Hepsin	Protein Coding	43	GC19P035040	10.6357364654541	https://www.genecards.org/cgi-bin/carddisp.pl?gene=HPN
PMS1	PMS1 Homolog 1, Mismatch Repair System Component	Protein Coding	41	GC02P189784	10.6225423812866	https://www.genecards.org/cgi-bin/carddisp.pl?gene=PMS1
BHLHE40	Basic Helix-Loop-Helix Family Member E40	Protein Coding	39	GC03P004980	10.6121082305908	https://www.genecards.org/cgi-bin/carddisp.pl?gene=BHLHE40
RPLP1	Ribosomal Protein Lateral Stalk Subunit P1	Protein Coding	38	GC15P117548	10.6065998077393	https://www.genecards.org/cgi-bin/carddisp.pl?gene=RPLP1
AKR1A1	Aldo-Keto Reductase Family 1 Member A1	Protein Coding	42	GC01P045550	10.5386257171631	https://www.genecards.org/cgi-bin/carddisp.pl?gene=AKR1A1
SLC18A3	Solute Carrier Family 18 Member A3	Protein Coding	41	GC10P049610	10.5324420928955	https://www.genecards.org/cgi-bin/carddisp.pl?gene=SLC18A3
ST14	ST14 Transmembrane Serine Protease Matriptase	Protein Coding	48	GC11P130159	10.5142974853516	https://www.genecards.org/cgi-bin/carddisp.pl?gene=ST14
SLC18A2	Solute Carrier Family 18 Member A2	Protein Coding	45	GC10P117241	10.468786239624	https://www.genecards.org/cgi-bin/carddisp.pl?gene=SLC18A2
CFI	Complement Factor I	Protein Coding	45	GC04M109732	10.4520406723022	https://www.genecards.org/cgi-bin/carddisp.pl?gene=CFI
EPHX2	Epoxide Hydrolase 2	Protein Coding	46	GC08P027490	10.4157037734985	https://www.genecards.org/cgi-bin/carddisp.pl?gene=EPHX2
AKAP1	A-Kinase Anchoring Protein 1	Protein Coding	38	GC17P057085	10.4138994216919	https://www.genecards.org/cgi-bin/carddisp.pl?gene=AKAP1
MT-RNR2	Mitochondrially Encoded 16S RRNA	RNA Gene	19	GCMTP001674	10.4095888137817	https://www.genecards.org/cgi-bin/carddisp.pl?gene=MT-RNR2
SF1	Splicing Factor 1	Protein Coding	39	GC11M064764	10.4043159484863	https://www.genecards.org/cgi-bin/carddisp.pl?gene=SF1
FOXP2	Forkhead Box P2	Protein Coding	43	GC07P114086	10.4027652740479	https://www.genecards.org/cgi-bin/carddisp.pl?gene=FOXP2
FBLN5	Fibulin 5	Protein Coding	45	GC14M091869	10.3969640731812	https://www.genecards.org/cgi-bin/carddisp.pl?gene=FBLN5
MLKL	Mixed Lineage Kinase Domain Like Pseudokinase	Protein Coding	40	GC16M074672	10.388147354126	https://www.genecards.org/cgi-bin/carddisp.pl?gene=MLKL
PRPF4	Pre-MRNA Processing Factor 4	Protein Coding	41	GC09P113275	10.31653881073	https://www.genecards.org/cgi-bin/carddisp.pl?gene=PRPF4
RNASET2	Ribonuclease T2	Protein Coding	43	GC06M166924	10.2988872528076	https://www.genecards.org/cgi-bin/carddisp.pl?gene=RNASET2
EPPK1	Epiplakin 1	Protein Coding	33	GC08M143857	10.2849826812744	https://www.genecards.org/cgi-bin/carddisp.pl?gene=EPPK1
TNFRSF12A	TNF Receptor Superfamily Member 12A	Protein Coding	41	GC16P003018	10.2770404815674	https://www.genecards.org/cgi-bin/carddisp.pl?gene=TNFRSF12A
CGB3	Chorionic Gonadotropin Subunit Beta 3	Protein Coding	30	GC19M066070	10.2756252288818	https://www.genecards.org/cgi-bin/carddisp.pl?gene=CGB3
EBAG9	Estrogen Receptor Binding Site Associated Antigen 9	Protein Coding	37	GC08P109536	10.2721939086914	https://www.genecards.org/cgi-bin/carddisp.pl?gene=EBAG9
TRPS1	Transcriptional Repressor GATA Binding 1	Protein Coding	45	GC08M115408	10.2495908737183	https://www.genecards.org/cgi-bin/carddisp.pl?gene=TRPS1
CLOCK	Clock Circadian Regulator	Protein Coding	42	GC04M055427	10.2336874008179	https://www.genecards.org/cgi-bin/carddisp.pl?gene=CLOCK
HSD3BP4	Hydroxy-Delta-5-Steroid Dehydrogenase, 3 Beta, Pseudogene 4	Pseudogene	12	GC01P119563	10.2227478027344	https://www.genecards.org/cgi-bin/carddisp.pl?gene=HSD3BP4
HDC	Histidine Decarboxylase	Protein Coding	43	GC15M050241	10.1192417144775	https://www.genecards.org/cgi-bin/carddisp.pl?gene=HDC
TNS3	Tensin 3	Protein Coding	37	GC07M047281	10.1136465072632	https://www.genecards.org/cgi-bin/carddisp.pl?gene=TNS3
FGF14	Fibroblast Growth Factor 14	Protein Coding	42	GC13M101710	10.084174156189	https://www.genecards.org/cgi-bin/carddisp.pl?gene=FGF14
NR1I3	Nuclear Receptor Subfamily 1 Group I Member 3	Protein Coding	44	GC01M161229	10.0831832885742	https://www.genecards.org/cgi-bin/carddisp.pl?gene=NR1I3
RSF1	Remodeling And Spacing Factor 1	Protein Coding	35	GC11M090485	10.0811986923218	https://www.genecards.org/cgi-bin/carddisp.pl?gene=RSF1
SIRT7	Sirtuin 7	Protein Coding	39	GC17M081911	10.0705137252808	https://www.genecards.org/cgi-bin/carddisp.pl?gene=SIRT7
EFNB1	Ephrin B1	Protein Coding	44	GC0XP068828	10.0439119338989	https://www.genecards.org/cgi-bin/carddisp.pl?gene=EFNB1
ARHGAP5	Rho GTPase Activating Protein 5	Protein Coding	41	GC14P032831	10.028359413147	https://www.genecards.org/cgi-bin/carddisp.pl?gene=ARHGAP5
BAMBI	BMP And Activin Membrane Bound Inhibitor	Protein Coding	41	GC10P028685	10.0140104293823	https://www.genecards.org/cgi-bin/carddisp.pl?gene=BAMBI
NSG1	Neuronal Vesicle Trafficking Associated 1	Protein Coding	35	GC04P004350	10.0037679672241	https://www.genecards.org/cgi-bin/carddisp.pl?gene=NSG1
MIP	Major Intrinsic Protein Of Lens Fiber	Protein Coding	40	GC12M056449	9.99305152893066	https://www.genecards.org/cgi-bin/carddisp.pl?gene=MIP
NFYA	Nuclear Transcription Factor Y Subunit Alpha	Protein Coding	38	GC06P083889	9.99209785461426	https://www.genecards.org/cgi-bin/carddisp.pl?gene=NFYA
HJV	Hemojuvelin BMP Co-Receptor	Protein Coding	35	GC01M146846	9.97703742980957	https://www.genecards.org/cgi-bin/carddisp.pl?gene=HJV
ACVR2B	Activin A Receptor Type 2B	Protein Coding	48	GC03P038453	9.95827007293701	https://www.genecards.org/cgi-bin/carddisp.pl?gene=ACVR2B
BAIAP2L1	BAR/IMD Domain Containing Adaptor Protein 2 Like 1	Protein Coding	38	GC07M098294	9.9341459274292	https://www.genecards.org/cgi-bin/carddisp.pl?gene=BAIAP2L1
AKR1C2	Aldo-Keto Reductase Family 1 Member C2	Protein Coding	44	GC10M004987	9.92522525787354	https://www.genecards.org/cgi-bin/carddisp.pl?gene=AKR1C2
SESN1	Sestrin 1	Protein Coding	37	GC06M108986	9.92502975463867	https://www.genecards.org/cgi-bin/carddisp.pl?gene=SESN1
CDK14	Cyclin Dependent Kinase 14	Protein Coding	40	GC07P090471	9.92017555236816	https://www.genecards.org/cgi-bin/carddisp.pl?gene=CDK14
NTN1	Netrin 1	Protein Coding	44	GC17P011249	9.91867733001709	https://www.genecards.org/cgi-bin/carddisp.pl?gene=NTN1
DUSP5	Dual Specificity Phosphatase 5	Protein Coding	40	GC10P110497	9.89660263061523	https://www.genecards.org/cgi-bin/carddisp.pl?gene=DUSP5
ZNF217	Zinc Finger Protein 217	Protein Coding	38	GC20M053567	9.88135719299316	https://www.genecards.org/cgi-bin/carddisp.pl?gene=ZNF217
NPR2	Natriuretic Peptide Receptor 2	Protein Coding	48	GC09P047173	9.86810874938965	https://www.genecards.org/cgi-bin/carddisp.pl?gene=NPR2
GUCY2C	Guanylate Cyclase 2C	Protein Coding	44	GC12M014612	9.85700607299805	https://www.genecards.org/cgi-bin/carddisp.pl?gene=GUCY2C
LPAR3	Lysophosphatidic Acid Receptor 3	Protein Coding	41	GC01M084811	9.84197425842285	https://www.genecards.org/cgi-bin/carddisp.pl?gene=LPAR3
CBX5	Chromobox 5	Protein Coding	42	GC12M054230	9.83874416351318	https://www.genecards.org/cgi-bin/carddisp.pl?gene=CBX5
FDXR	Ferredoxin Reductase	Protein Coding	44	GC17M074862	9.80676651000977	https://www.genecards.org/cgi-bin/carddisp.pl?gene=FDXR
DHX37	DEAH-Box Helicase 37	Protein Coding	37	GC12M124946	9.78974533081055	https://www.genecards.org/cgi-bin/carddisp.pl?gene=DHX37
BABAM2	BRISC And BRCA1 A Complex Member 2	Protein Coding	30	GC02P027953	9.75710678100586	https://www.genecards.org/cgi-bin/carddisp.pl?gene=BABAM2
PUM1	Pumilio RNA Binding Family Member 1	Protein Coding	41	GC01M030931	9.74809455871582	https://www.genecards.org/cgi-bin/carddisp.pl?gene=PUM1
SERPINB6	Serpin Family B Member 6	Protein Coding	41	GC06M002948	9.7455997467041	https://www.genecards.org/cgi-bin/carddisp.pl?gene=SERPINB6
ELAPOR1	Endosome-Lysosome Associated Apoptosis And Autophagy Regulator 1	Protein Coding	27	GC01P109189	9.74428367614746	https://www.genecards.org/cgi-bin/carddisp.pl?gene=ELAPOR1
SPAG9	Sperm Associated Antigen 9	Protein Coding	40	GC17M050962	9.71308708190918	https://www.genecards.org/cgi-bin/carddisp.pl?gene=SPAG9
STK26	Serine/Threonine Kinase 26	Protein Coding	38	GC0XP132023	9.7097635269165	https://www.genecards.org/cgi-bin/carddisp.pl?gene=STK26
HSD17B11	Hydroxysteroid 17-Beta Dehydrogenase 11	Protein Coding	38	GC04M087336	9.6564998626709	https://www.genecards.org/cgi-bin/carddisp.pl?gene=HSD17B11
HTR2C	5-Hydroxytryptamine Receptor 2C	Protein Coding	45	GC0XP114584	9.64984893798828	https://www.genecards.org/cgi-bin/carddisp.pl?gene=HTR2C
GDF2	Growth Differentiation Factor 2	Protein Coding	42	GC10P047322	9.62340259552002	https://www.genecards.org/cgi-bin/carddisp.pl?gene=GDF2
MIR27B	MicroRNA 27b	RNA Gene	21	GC09P095097	9.60447120666504	https://www.genecards.org/cgi-bin/carddisp.pl?gene=MIR27B
GM2A	Ganglioside GM2 Activator	Protein Coding	41	GC05P151212	9.60377597808838	https://www.genecards.org/cgi-bin/carddisp.pl?gene=GM2A
MIR135A1	MicroRNA 135a-1	RNA Gene	21	GC03M052296	9.59469985961914	https://www.genecards.org/cgi-bin/carddisp.pl?gene=MIR135A1
CARD16	Caspase Recruitment Domain Family Member 16	Protein Coding	35	GC11M105041	9.59117794036865	https://www.genecards.org/cgi-bin/carddisp.pl?gene=CARD16
MRPS22	Mitochondrial Ribosomal Protein S22	Protein Coding	41	GC03P139005	9.58276176452637	https://www.genecards.org/cgi-bin/carddisp.pl?gene=MRPS22
NR2F1	Nuclear Receptor Subfamily 2 Group F Member 1	Protein Coding	44	GC05P093583	9.57154369354248	https://www.genecards.org/cgi-bin/carddisp.pl?gene=NR2F1
EDC3	Enhancer Of MRNA Decapping 3	Protein Coding	40	GC15M090236	9.54757690429688	https://www.genecards.org/cgi-bin/carddisp.pl?gene=EDC3
TES	Testin LIM Domain Protein	Protein Coding	39	GC07P116210	9.54467296600342	https://www.genecards.org/cgi-bin/carddisp.pl?gene=TES
COL11A1	Collagen Type XI Alpha 1 Chain	Protein Coding	42	GC01M102876	9.54134845733643	https://www.genecards.org/cgi-bin/carddisp.pl?gene=COL11A1
TRH	Thyrotropin Releasing Hormone	Protein Coding	41	GC03P129974	9.53274917602539	https://www.genecards.org/cgi-bin/carddisp.pl?gene=TRH
KLF9	Kruppel Like Factor 9	Protein Coding	34	GC09M070384	9.48116016387939	https://www.genecards.org/cgi-bin/carddisp.pl?gene=KLF9
SIAH1	Siah E3 Ubiquitin Protein Ligase 1	Protein Coding	45	GC16M048357	9.47879314422607	https://www.genecards.org/cgi-bin/carddisp.pl?gene=SIAH1
TRIB1	Tribbles Pseudokinase 1	Protein Coding	38	GC08P125430	9.457200050354	https://www.genecards.org/cgi-bin/carddisp.pl?gene=TRIB1
PPA1	Inorganic Pyrophosphatase 1	Protein Coding	40	GC10M070202	9.44901084899902	https://www.genecards.org/cgi-bin/carddisp.pl?gene=PPA1
JAZF1	JAZF Zinc Finger 1	Protein Coding	37	GC07M027830	9.4472541809082	https://www.genecards.org/cgi-bin/carddisp.pl?gene=JAZF1
GPBAR1	G Protein-Coupled Bile Acid Receptor 1	Protein Coding	39	GC02P218259	9.41547393798828	https://www.genecards.org/cgi-bin/carddisp.pl?gene=GPBAR1
CTBP1	C-Terminal Binding Protein 1	Protein Coding	46	GC04M001211	9.39288806915283	https://www.genecards.org/cgi-bin/carddisp.pl?gene=CTBP1
HSD17B13	Hydroxysteroid 17-Beta Dehydrogenase 13	Protein Coding	37	GC04M087303	9.37996959686279	https://www.genecards.org/cgi-bin/carddisp.pl?gene=HSD17B13
PRSS23	Serine Protease 23	Protein Coding	39	GC11P086791	9.37661933898926	https://www.genecards.org/cgi-bin/carddisp.pl?gene=PRSS23
SULT1A1	Sulfotransferase Family 1A Member 1	Protein Coding	41	GC16M036929	9.35421943664551	https://www.genecards.org/cgi-bin/carddisp.pl?gene=SULT1A1
SORD	Sorbitol Dehydrogenase	Protein Coding	44	GC15P045023	9.26794624328613	https://www.genecards.org/cgi-bin/carddisp.pl?gene=SORD
SPINK1	Serine Peptidase Inhibitor Kazal Type 1	Protein Coding	42	GC05M147825	9.24549579620361	https://www.genecards.org/cgi-bin/carddisp.pl?gene=SPINK1
URI1	URI1 Prefoldin Like Chaperone	Protein Coding	37	GC19P029923	9.23385810852051	https://www.genecards.org/cgi-bin/carddisp.pl?gene=URI1
ADAMTS1	ADAM Metallopeptidase With Thrombospondin Type 1 Motif 1	Protein Coding	44	GC21M026835	9.22611618041992	https://www.genecards.org/cgi-bin/carddisp.pl?gene=ADAMTS1
LMO7	LIM Domain 7	Protein Coding	40	GC13P075620	9.18337726593018	https://www.genecards.org/cgi-bin/carddisp.pl?gene=LMO7
NFIC	Nuclear Factor I C	Protein Coding	39	GC19P003314	9.15714073181152	https://www.genecards.org/cgi-bin/carddisp.pl?gene=NFIC
AGTR2	Angiotensin II Receptor Type 2	Protein Coding	42	GC0XP116170	9.13424491882324	https://www.genecards.org/cgi-bin/carddisp.pl?gene=AGTR2
PCK2	Phosphoenolpyruvate Carboxykinase 2, Mitochondrial	Protein Coding	45	GC14P024094	9.13049602508545	https://www.genecards.org/cgi-bin/carddisp.pl?gene=PCK2
HAPLN1	Hyaluronan And Proteoglycan Link Protein 1	Protein Coding	41	GC05M083637	9.12907791137695	https://www.genecards.org/cgi-bin/carddisp.pl?gene=HAPLN1
HSD3B2	Hydroxy-Delta-5-Steroid Dehydrogenase, 3 Beta- And Steroid Delta-Isomerase 2	Protein Coding	45	GC01P119414	9.10995101928711	https://www.genecards.org/cgi-bin/carddisp.pl?gene=HSD3B2
NUDT6	Nudix Hydrolase 6	Protein Coding	37	GC04M122888	9.09836006164551	https://www.genecards.org/cgi-bin/carddisp.pl?gene=NUDT6
HMGB2	High Mobility Group Box 2	Protein Coding	40	GC04M173331	9.08185863494873	https://www.genecards.org/cgi-bin/carddisp.pl?gene=HMGB2
KLK6	Kallikrein Related Peptidase 6	Protein Coding	42	GC19M050958	9.06695461273193	https://www.genecards.org/cgi-bin/carddisp.pl?gene=KLK6
CBX2	Chromobox 2	Protein Coding	41	GC17P079778	9.0389404296875	https://www.genecards.org/cgi-bin/carddisp.pl?gene=CBX2
MFSD2A	Major Facilitator Superfamily Domain Containing 2A	Protein Coding	40	GC01P039955	9.02733993530273	https://www.genecards.org/cgi-bin/carddisp.pl?gene=MFSD2A
CES2	Carboxylesterase 2	Protein Coding	43	GC16P066934	9.0032901763916	https://www.genecards.org/cgi-bin/carddisp.pl?gene=CES2
IQGAP2	IQ Motif Containing GTPase Activating Protein 2	Protein Coding	40	GC05P076403	8.99027442932129	https://www.genecards.org/cgi-bin/carddisp.pl?gene=IQGAP2
ALDH9A1	Aldehyde Dehydrogenase 9 Family Member A1	Protein Coding	41	GC01M165679	8.96056461334229	https://www.genecards.org/cgi-bin/carddisp.pl?gene=ALDH9A1
SMARCA1	SWI/SNF Related, Matrix Associated, Actin Dependent Regulator Of Chromatin, Subfamily A, Member 1	Protein Coding	39	GC0XM129447	8.95651340484619	https://www.genecards.org/cgi-bin/carddisp.pl?gene=SMARCA1
HSD17B3	Hydroxysteroid 17-Beta Dehydrogenase 3	Protein Coding	46	GC09M096283	8.91263294219971	https://www.genecards.org/cgi-bin/carddisp.pl?gene=HSD17B3
ST3GAL1	ST3 Beta-Galactoside Alpha-2,3-Sialyltransferase 1	Protein Coding	41	GC08M133454	8.86106109619141	https://www.genecards.org/cgi-bin/carddisp.pl?gene=ST3GAL1
PCYT1A	Phosphate Cytidylyltransferase 1A, Choline	Protein Coding	46	GC03M196214	8.82285976409912	https://www.genecards.org/cgi-bin/carddisp.pl?gene=PCYT1A
H1-3	H1.3 Linker Histone, Cluster Member	Protein Coding	29	GC06M066504	8.8226261138916	https://www.genecards.org/cgi-bin/carddisp.pl?gene=H1-3
DCLK1	Doublecortin Like Kinase 1	Protein Coding	44	GC13M035768	8.82180023193359	https://www.genecards.org/cgi-bin/carddisp.pl?gene=DCLK1
IL1R2	Interleukin 1 Receptor Type 2	Protein Coding	44	GC02P101991	8.81025314331055	https://www.genecards.org/cgi-bin/carddisp.pl?gene=IL1R2
GHRHR	Growth Hormone Releasing Hormone Receptor	Protein Coding	42	GC07P030938	8.79966354370117	https://www.genecards.org/cgi-bin/carddisp.pl?gene=GHRHR
NDN	Necdin, MAGE Family Member	Protein Coding	41	GC15M023952	8.7677173614502	https://www.genecards.org/cgi-bin/carddisp.pl?gene=NDN
CHAC1	ChaC Glutathione Specific Gamma-Glutamylcyclotransferase 1	Protein Coding	36	GC15P040952	8.76702690124512	https://www.genecards.org/cgi-bin/carddisp.pl?gene=CHAC1
WNT2B	Wnt Family Member 2B	Protein Coding	42	GC01P112466	8.75506210327148	https://www.genecards.org/cgi-bin/carddisp.pl?gene=WNT2B
SALL1	Spalt Like Transcription Factor 1	Protein Coding	44	GC16M051135	8.75128555297852	https://www.genecards.org/cgi-bin/carddisp.pl?gene=SALL1
DDX20	DEAD-Box Helicase 20	Protein Coding	41	GC01P111755	8.74000072479248	https://www.genecards.org/cgi-bin/carddisp.pl?gene=DDX20
RAB25	RAB25, Member RAS Oncogene Family	Protein Coding	38	GC01P156061	8.73596572875977	https://www.genecards.org/cgi-bin/carddisp.pl?gene=RAB25
DFFB	DNA Fragmentation Factor Subunit Beta	Protein Coding	42	GC01P003857	8.69633674621582	https://www.genecards.org/cgi-bin/carddisp.pl?gene=DFFB
EEF1B2	Eukaryotic Translation Elongation Factor 1 Beta 2	Protein Coding	39	GC02P206159	8.69198703765869	https://www.genecards.org/cgi-bin/carddisp.pl?gene=EEF1B2
PADI4	Peptidyl Arginine Deiminase 4	Protein Coding	42	GC01P017308	8.68025588989258	https://www.genecards.org/cgi-bin/carddisp.pl?gene=PADI4
FDX1	Ferredoxin 1	Protein Coding	40	GC11P110429	8.66215801239014	https://www.genecards.org/cgi-bin/carddisp.pl?gene=FDX1
SLC11A1	Solute Carrier Family 11 Member 1	Protein Coding	45	GC02P218382	8.66153335571289	https://www.genecards.org/cgi-bin/carddisp.pl?gene=SLC11A1
PROKR2	Prokineticin Receptor 2	Protein Coding	41	GC20M005409	8.64777755737305	https://www.genecards.org/cgi-bin/carddisp.pl?gene=PROKR2
IRS4	Insulin Receptor Substrate 4	Protein Coding	39	GC0XM108720	8.62827396392822	https://www.genecards.org/cgi-bin/carddisp.pl?gene=IRS4
DLGAP5	DLG Associated Protein 5	Protein Coding	37	GC14M055148	8.61324882507324	https://www.genecards.org/cgi-bin/carddisp.pl?gene=DLGAP5
CYP7B1	Cytochrome P450 Family 7 Subfamily B Member 1	Protein Coding	45	GC08M064587	8.60015773773193	https://www.genecards.org/cgi-bin/carddisp.pl?gene=CYP7B1
FBP1	Fructose-Bisphosphatase 1	Protein Coding	47	GC09M094603	8.5925235748291	https://www.genecards.org/cgi-bin/carddisp.pl?gene=FBP1
PHEX	Phosphate Regulating Endopeptidase Homolog X-Linked	Protein Coding	42	GC0XP022032	8.57752990722656	https://www.genecards.org/cgi-bin/carddisp.pl?gene=PHEX
H3C14	H3 Clustered Histone 14	Protein Coding	27	GC01M152021	8.56811809539795	https://www.genecards.org/cgi-bin/carddisp.pl?gene=H3C14
LIPE	Lipase E, Hormone Sensitive Type	Protein Coding	46	GC19M042401	8.56054782867432	https://www.genecards.org/cgi-bin/carddisp.pl?gene=LIPE
RAP2A	RAP2A, Member Of RAS Oncogene Family	Protein Coding	40	GC13P097436	8.50455379486084	https://www.genecards.org/cgi-bin/carddisp.pl?gene=RAP2A
PTGER1	Prostaglandin E Receptor 1	Protein Coding	40	GC19M014515	8.49745082855225	https://www.genecards.org/cgi-bin/carddisp.pl?gene=PTGER1
NDUFA9	NADH:Ubiquinone Oxidoreductase Subunit A9	Protein Coding	42	GC12P004649	8.49046802520752	https://www.genecards.org/cgi-bin/carddisp.pl?gene=NDUFA9
SLC25A17	Solute Carrier Family 25 Member 17	Protein Coding	38	GC22M057600	8.48854064941406	https://www.genecards.org/cgi-bin/carddisp.pl?gene=SLC25A17
PRDM2	PR/SET Domain 2	Protein Coding	39	GC01P013700	8.48776626586914	https://www.genecards.org/cgi-bin/carddisp.pl?gene=PRDM2
MC4R	Melanocortin 4 Receptor	Protein Coding	44	GC18M060371	8.46891117095947	https://www.genecards.org/cgi-bin/carddisp.pl?gene=MC4R
PLTP	Phospholipid Transfer Protein	Protein Coding	43	GC20M045898	8.43763542175293	https://www.genecards.org/cgi-bin/carddisp.pl?gene=PLTP
HSD3B1	Hydroxy-Delta-5-Steroid Dehydrogenase, 3 Beta- And Steroid Delta-Isomerase 1	Protein Coding	42	GC01P119507	8.42791652679443	https://www.genecards.org/cgi-bin/carddisp.pl?gene=HSD3B1
PGAM5	PGAM Family Member 5, Mitochondrial Serine/Threonine Protein Phosphatase	Protein Coding	34	GC12P132710	8.42750644683838	https://www.genecards.org/cgi-bin/carddisp.pl?gene=PGAM5
NNAT	Neuronatin	Protein Coding	30	GC20P037521	8.39661312103271	https://www.genecards.org/cgi-bin/carddisp.pl?gene=NNAT
SLC23A2	Solute Carrier Family 23 Member 2	Protein Coding	41	GC20M004852	8.37667942047119	https://www.genecards.org/cgi-bin/carddisp.pl?gene=SLC23A2
SPIN1	Spindlin 1	Protein Coding	37	GC09P088388	8.35715961456299	https://www.genecards.org/cgi-bin/carddisp.pl?gene=SPIN1
SGK3	Serum/Glucocorticoid Regulated Kinase Family Member 3	Protein Coding	39	GC08P066712	8.30144882202148	https://www.genecards.org/cgi-bin/carddisp.pl?gene=SGK3
SIRT5	Sirtuin 5	Protein Coding	44	GC06P013574	8.29227161407471	https://www.genecards.org/cgi-bin/carddisp.pl?gene=SIRT5
NBR1	NBR1 Autophagy Cargo Receptor	Protein Coding	37	GC17P043170	8.2806396484375	https://www.genecards.org/cgi-bin/carddisp.pl?gene=NBR1
LPAR2	Lysophosphatidic Acid Receptor 2	Protein Coding	42	GC19M019624	8.24653720855713	https://www.genecards.org/cgi-bin/carddisp.pl?gene=LPAR2
COLEC12	Collectin Subfamily Member 12	Protein Coding	40	GC18M000318	8.23516654968262	https://www.genecards.org/cgi-bin/carddisp.pl?gene=COLEC12
COL12A1	Collagen Type XII Alpha 1 Chain	Protein Coding	41	GC06M075084	8.20431804656982	https://www.genecards.org/cgi-bin/carddisp.pl?gene=COL12A1
ANXA3	Annexin A3	Protein Coding	41	GC04P078551	8.20259761810303	https://www.genecards.org/cgi-bin/carddisp.pl?gene=ANXA3
TMPRSS3	Transmembrane Serine Protease 3	Protein Coding	41	GC21M042371	8.15522003173828	https://www.genecards.org/cgi-bin/carddisp.pl?gene=TMPRSS3
DHRS2	Dehydrogenase/Reductase 2	Protein Coding	39	GC14P032711	8.15383434295654	https://www.genecards.org/cgi-bin/carddisp.pl?gene=DHRS2
PTGR1	Prostaglandin Reductase 1	Protein Coding	40	GC09M111549	8.11722660064697	https://www.genecards.org/cgi-bin/carddisp.pl?gene=PTGR1
NR2F2	Nuclear Receptor Subfamily 2 Group F Member 2	Protein Coding	48	GC15P096325	8.09020709991455	https://www.genecards.org/cgi-bin/carddisp.pl?gene=NR2F2
GPR143	G Protein-Coupled Receptor 143	Protein Coding	40	GC0XM009725	8.08400440216064	https://www.genecards.org/cgi-bin/carddisp.pl?gene=GPR143
GPSM1	G Protein Signaling Modulator 1	Protein Coding	37	GC09P136327	8.04781150817871	https://www.genecards.org/cgi-bin/carddisp.pl?gene=GPSM1
DOCK4	Dedicator Of Cytokinesis 4	Protein Coding	39	GC07M111726	8.04017925262451	https://www.genecards.org/cgi-bin/carddisp.pl?gene=DOCK4
TTPA	Alpha Tocopherol Transfer Protein	Protein Coding	41	GC08M063048	8.03252792358398	https://www.genecards.org/cgi-bin/carddisp.pl?gene=TTPA
MTMR9	Myotubularin Related Protein 9	Protein Coding	38	GC08P011284	7.96849060058594	https://www.genecards.org/cgi-bin/carddisp.pl?gene=MTMR9
AOX1	Aldehyde Oxidase 1	Protein Coding	44	GC02P200585	7.96595859527588	https://www.genecards.org/cgi-bin/carddisp.pl?gene=AOX1
PRG2	Proteoglycan 2, Pro Eosinophil Major Basic Protein	Protein Coding	39	GC11M057386	7.93022632598877	https://www.genecards.org/cgi-bin/carddisp.pl?gene=PRG2
BHMT	Betaine--Homocysteine S-Methyltransferase	Protein Coding	40	GC05P079111	7.8596830368042	https://www.genecards.org/cgi-bin/carddisp.pl?gene=BHMT
PCSK7	Proprotein Convertase Subtilisin/Kexin Type 7	Protein Coding	44	GC11M117199	7.84068822860718	https://www.genecards.org/cgi-bin/carddisp.pl?gene=PCSK7
ADAMTSL4	ADAMTS Like 4	Protein Coding	38	GC01P150549	7.83908367156982	https://www.genecards.org/cgi-bin/carddisp.pl?gene=ADAMTSL4
PPP1R14A	Protein Phosphatase 1 Regulatory Inhibitor Subunit 14A	Protein Coding	38	GC19M038251	7.83754873275757	https://www.genecards.org/cgi-bin/carddisp.pl?gene=PPP1R14A
DHRS9	Dehydrogenase/Reductase 9	Protein Coding	38	GC02P169064	7.76362228393555	https://www.genecards.org/cgi-bin/carddisp.pl?gene=DHRS9
MIR125B2	MicroRNA 125b-2	RNA Gene	21	GC21P016590	7.72331428527832	https://www.genecards.org/cgi-bin/carddisp.pl?gene=MIR125B2
PDE3A	Phosphodiesterase 3A	Protein Coding	48	GC12P021516	7.71715259552002	https://www.genecards.org/cgi-bin/carddisp.pl?gene=PDE3A
CNTN4	Contactin 4	Protein Coding	40	GC03P002117	7.71480369567871	https://www.genecards.org/cgi-bin/carddisp.pl?gene=CNTN4
INHBE	Inhibin Subunit Beta E	Protein Coding	38	GC12P057452	7.71463775634766	https://www.genecards.org/cgi-bin/carddisp.pl?gene=INHBE
BLVRB	Biliverdin Reductase B	Protein Coding	38	GC19M040447	7.70716857910156	https://www.genecards.org/cgi-bin/carddisp.pl?gene=BLVRB
ADCY9	Adenylate Cyclase 9	Protein Coding	44	GC16M003953	7.642737865448	https://www.genecards.org/cgi-bin/carddisp.pl?gene=ADCY9
SNRPN	Small Nuclear Ribonucleoprotein Polypeptide N	Protein Coding	42	GC15P024823	7.63933181762695	https://www.genecards.org/cgi-bin/carddisp.pl?gene=SNRPN
MTA3	Metastasis Associated 1 Family Member 3	Protein Coding	40	GC02P042494	7.61748361587524	https://www.genecards.org/cgi-bin/carddisp.pl?gene=MTA3
SELENBP1	Selenium Binding Protein 1	Protein Coding	42	GC01M151364	7.6078634262085	https://www.genecards.org/cgi-bin/carddisp.pl?gene=SELENBP1
RBP1	Retinol Binding Protein 1	Protein Coding	38	GC03M139517	7.59740209579468	https://www.genecards.org/cgi-bin/carddisp.pl?gene=RBP1
KLK4	Kallikrein Related Peptidase 4	Protein Coding	43	GC19M066193	7.58035659790039	https://www.genecards.org/cgi-bin/carddisp.pl?gene=KLK4
UNC5B	Unc-5 Netrin Receptor B	Protein Coding	39	GC10P071212	7.57434606552124	https://www.genecards.org/cgi-bin/carddisp.pl?gene=UNC5B
ZNF318	Zinc Finger Protein 318	Protein Coding	35	GC06M066206	7.57396793365479	https://www.genecards.org/cgi-bin/carddisp.pl?gene=ZNF318
CTNNBIP1	Catenin Beta Interacting Protein 1	Protein Coding	39	GC01M009848	7.57145261764526	https://www.genecards.org/cgi-bin/carddisp.pl?gene=CTNNBIP1
PGAP2	Post-GPI Attachment To Proteins 2	Protein Coding	34	GC11P003797	7.54671573638916	https://www.genecards.org/cgi-bin/carddisp.pl?gene=PGAP2
APOC3	Apolipoprotein C3	Protein Coding	44	GC11P116829	7.54540586471558	https://www.genecards.org/cgi-bin/carddisp.pl?gene=APOC3
OLFM1	Olfactomedin 1	Protein Coding	39	GC09P135075	7.47335338592529	https://www.genecards.org/cgi-bin/carddisp.pl?gene=OLFM1
GDF11	Growth Differentiation Factor 11	Protein Coding	41	GC12P055743	7.46513605117798	https://www.genecards.org/cgi-bin/carddisp.pl?gene=GDF11
AKAP11	A-Kinase Anchoring Protein 11	Protein Coding	37	GC13P042272	7.41905117034912	https://www.genecards.org/cgi-bin/carddisp.pl?gene=AKAP11
FSTL3	Follistatin Like 3	Protein Coding	39	GC19P000676	7.41145277023315	https://www.genecards.org/cgi-bin/carddisp.pl?gene=FSTL3
CYP11B2	Cytochrome P450 Family 11 Subfamily B Member 2	Protein Coding	46	GC08M142910	7.38926267623901	https://www.genecards.org/cgi-bin/carddisp.pl?gene=CYP11B2
YME1L1	YME1 Like 1 ATPase	Protein Coding	43	GC10M027110	7.37765502929688	https://www.genecards.org/cgi-bin/carddisp.pl?gene=YME1L1
HTR1B	5-Hydroxytryptamine Receptor 1B	Protein Coding	42	GC06M077478	7.37125968933105	https://www.genecards.org/cgi-bin/carddisp.pl?gene=HTR1B
LRIG2	Leucine Rich Repeats And Immunoglobulin Like Domains 2	Protein Coding	40	GC01P113073	7.29802989959717	https://www.genecards.org/cgi-bin/carddisp.pl?gene=LRIG2
OCIAD1	OCIA Domain Containing 1	Protein Coding	35	GC04P048805	7.29247665405273	https://www.genecards.org/cgi-bin/carddisp.pl?gene=OCIAD1
PPP1R1A	Protein Phosphatase 1 Regulatory Inhibitor Subunit 1A	Protein Coding	40	GC12M054907	7.27769756317139	https://www.genecards.org/cgi-bin/carddisp.pl?gene=PPP1R1A
EEF1A2	Eukaryotic Translation Elongation Factor 1 Alpha 2	Protein Coding	44	GC20M063488	7.27706861495972	https://www.genecards.org/cgi-bin/carddisp.pl?gene=EEF1A2
TOX3	TOX High Mobility Group Box Family Member 3	Protein Coding	37	GC16M052448	7.24666690826416	https://www.genecards.org/cgi-bin/carddisp.pl?gene=TOX3
SIK3	SIK Family Kinase 3	Protein Coding	40	GC11M116843	7.21669769287109	https://www.genecards.org/cgi-bin/carddisp.pl?gene=SIK3
ALDH1B1	Aldehyde Dehydrogenase 1 Family Member B1	Protein Coding	44	GC09P038392	7.16607189178467	https://www.genecards.org/cgi-bin/carddisp.pl?gene=ALDH1B1
CYP11B1	Cytochrome P450 Family 11 Subfamily B Member 1	Protein Coding	46	GC08M142872	7.15484857559204	https://www.genecards.org/cgi-bin/carddisp.pl?gene=CYP11B1
SEC14L2	SEC14 Like Lipid Binding 2	Protein Coding	39	GC22P030396	7.12494373321533	https://www.genecards.org/cgi-bin/carddisp.pl?gene=SEC14L2
MIR381	MicroRNA 381	RNA Gene	18	GC14P109986	7.10726165771484	https://www.genecards.org/cgi-bin/carddisp.pl?gene=MIR381
CRHBP	Corticotropin Releasing Hormone Binding Protein	Protein Coding	40	GC05P076952	7.07501029968262	https://www.genecards.org/cgi-bin/carddisp.pl?gene=CRHBP
HSPE1	Heat Shock Protein Family E (Hsp10) Member 1	Protein Coding	41	GC02P197501	7.06072378158569	https://www.genecards.org/cgi-bin/carddisp.pl?gene=HSPE1
EMSY	EMSY Transcriptional Repressor, BRCA2 Interacting	Protein Coding	31	GC11P077991	7.0585412979126	https://www.genecards.org/cgi-bin/carddisp.pl?gene=EMSY
MSBP1	Minisatellite Binding Protein 1	Protein Coding	5	GC00U990213	7.01297283172607	https://www.genecards.org/cgi-bin/carddisp.pl?gene=MSBP1
HTR7	5-Hydroxytryptamine Receptor 7	Protein Coding	45	GC10M090740	6.99401473999023	https://www.genecards.org/cgi-bin/carddisp.pl?gene=HTR7
GTF2B	General Transcription Factor IIB	Protein Coding	40	GC01M088853	6.97896766662598	https://www.genecards.org/cgi-bin/carddisp.pl?gene=GTF2B
SLC35G1	Solute Carrier Family 35 Member G1	Protein Coding	31	GC10P093893	6.92618083953857	https://www.genecards.org/cgi-bin/carddisp.pl?gene=SLC35G1
TMEM14A	Transmembrane Protein 14A	Protein Coding	32	GC06P052671	6.86976909637451	https://www.genecards.org/cgi-bin/carddisp.pl?gene=TMEM14A
SLC7A2	Solute Carrier Family 7 Member 2	Protein Coding	41	GC08P017497	6.86072158813477	https://www.genecards.org/cgi-bin/carddisp.pl?gene=SLC7A2
ERAL1	Era Like 12S Mitochondrial RRNA Chaperone 1	Protein Coding	38	GC17P054927	6.79983568191528	https://www.genecards.org/cgi-bin/carddisp.pl?gene=ERAL1
MIR19B1	MicroRNA 19b-1	RNA Gene	18	GC13P091551	6.78609657287598	https://www.genecards.org/cgi-bin/carddisp.pl?gene=MIR19B1
FABP3	Fatty Acid Binding Protein 3	Protein Coding	42	GC01M031365	6.74889421463013	https://www.genecards.org/cgi-bin/carddisp.pl?gene=FABP3
RPL41	Ribosomal Protein L41	Protein Coding	26	GC12P057278	6.69493293762207	https://www.genecards.org/cgi-bin/carddisp.pl?gene=RPL41
CARS2	Cysteinyl-TRNA Synthetase 2, Mitochondrial	Protein Coding	41	GC13M110641	6.68510341644287	https://www.genecards.org/cgi-bin/carddisp.pl?gene=CARS2
FREM2	FRAS1 Related Extracellular Matrix 2	Protein Coding	39	GC13P038687	6.6725959777832	https://www.genecards.org/cgi-bin/carddisp.pl?gene=FREM2
YEATS2	YEATS Domain Containing 2	Protein Coding	36	GC03P183698	6.66598987579346	https://www.genecards.org/cgi-bin/carddisp.pl?gene=YEATS2
PIK3C2G	Phosphatidylinositol-4-Phosphate 3-Kinase Catalytic Subunit Type 2 Gamma	Protein Coding	42	GC12P018242	6.6576247215271	https://www.genecards.org/cgi-bin/carddisp.pl?gene=PIK3C2G
GDF10	Growth Differentiation Factor 10	Protein Coding	37	GC10P047300	6.56013870239258	https://www.genecards.org/cgi-bin/carddisp.pl?gene=GDF10
LTA4H	Leukotriene A4 Hydrolase	Protein Coding	44	GC12M096000	6.47740650177002	https://www.genecards.org/cgi-bin/carddisp.pl?gene=LTA4H
AZU1	Azurocidin 1	Protein Coding	39	GC19P000825	6.40195560455322	https://www.genecards.org/cgi-bin/carddisp.pl?gene=AZU1
LUM	Lumican	Protein Coding	40	GC12M091102	6.40175199508667	https://www.genecards.org/cgi-bin/carddisp.pl?gene=LUM
HARS2	Histidyl-TRNA Synthetase 2, Mitochondrial	Protein Coding	43	GC05P146277	6.36035680770874	https://www.genecards.org/cgi-bin/carddisp.pl?gene=HARS2
NR2C1	Nuclear Receptor Subfamily 2 Group C Member 1	Protein Coding	38	GC12M095022	6.30216360092163	https://www.genecards.org/cgi-bin/carddisp.pl?gene=NR2C1
DIP2B	Disco Interacting Protein 2 Homolog B	Protein Coding	37	GC12P050504	6.28371906280518	https://www.genecards.org/cgi-bin/carddisp.pl?gene=DIP2B
GPT2	Glutamic--Pyruvic Transaminase 2	Protein Coding	44	GC16P046885	6.24201488494873	https://www.genecards.org/cgi-bin/carddisp.pl?gene=GPT2
FXYD1	FXYD Domain Containing Ion Transport Regulator 1	Protein Coding	37	GC19P066533	6.21535491943359	https://www.genecards.org/cgi-bin/carddisp.pl?gene=FXYD1
ROBO2	Roundabout Guidance Receptor 2	Protein Coding	42	GC03P075955	6.1798038482666	https://www.genecards.org/cgi-bin/carddisp.pl?gene=ROBO2
OCIAD2	OCIA Domain Containing 2	Protein Coding	35	GC04M048887	6.04796886444092	https://www.genecards.org/cgi-bin/carddisp.pl?gene=OCIAD2
COL9A2	Collagen Type IX Alpha 2 Chain	Protein Coding	42	GC01M040300	6.02370929718018	https://www.genecards.org/cgi-bin/carddisp.pl?gene=COL9A2
ALAS1	5'-Aminolevulinate Synthase 1	Protein Coding	42	GC03P052198	6.02211666107178	https://www.genecards.org/cgi-bin/carddisp.pl?gene=ALAS1
ARHGAP29	Rho GTPase Activating Protein 29	Protein Coding	38	GC01M094148	5.97887802124023	https://www.genecards.org/cgi-bin/carddisp.pl?gene=ARHGAP29
CLEC3B	C-Type Lectin Domain Family 3 Member B	Protein Coding	39	GC03P046742	5.91512966156006	https://www.genecards.org/cgi-bin/carddisp.pl?gene=CLEC3B
HSD17B7	Hydroxysteroid 17-Beta Dehydrogenase 7	Protein Coding	41	GC01P162790	5.86235618591309	https://www.genecards.org/cgi-bin/carddisp.pl?gene=HSD17B7
ZP2	Zona Pellucida Glycoprotein 2	Protein Coding	38	GC16M021198	5.83145189285278	https://www.genecards.org/cgi-bin/carddisp.pl?gene=ZP2
HGFAC	HGF Activator	Protein Coding	41	GC04P003443	5.77587366104126	https://www.genecards.org/cgi-bin/carddisp.pl?gene=HGFAC
ACAA2	Acetyl-CoA Acyltransferase 2	Protein Coding	42	GC18M049782	5.74975299835205	https://www.genecards.org/cgi-bin/carddisp.pl?gene=ACAA2
DAAM2	Dishevelled Associated Activator Of Morphogenesis 2	Protein Coding	38	GC06P039792	5.67820835113525	https://www.genecards.org/cgi-bin/carddisp.pl?gene=DAAM2
RXFP1	Relaxin Family Peptide Receptor 1	Protein Coding	42	GC04P158315	5.65911483764648	https://www.genecards.org/cgi-bin/carddisp.pl?gene=RXFP1
AKR1C4	Aldo-Keto Reductase Family 1 Member C4	Protein Coding	46	GC10P005195	5.64786672592163	https://www.genecards.org/cgi-bin/carddisp.pl?gene=AKR1C4
GABRB1	Gamma-Aminobutyric Acid Type A Receptor Subunit Beta1	Protein Coding	44	GC04P046949	5.63550186157227	https://www.genecards.org/cgi-bin/carddisp.pl?gene=GABRB1
FRMD6	FERM Domain Containing 6	Protein Coding	37	GC14P051397	5.63525724411011	https://www.genecards.org/cgi-bin/carddisp.pl?gene=FRMD6
NPY4R	Neuropeptide Y Receptor Y4	Protein Coding	36	GC10M046461	5.62790775299072	https://www.genecards.org/cgi-bin/carddisp.pl?gene=NPY4R
UBE2R2	Ubiquitin Conjugating Enzyme E2 R2	Protein Coding	41	GC09P047087	5.61928844451904	https://www.genecards.org/cgi-bin/carddisp.pl?gene=UBE2R2
SERPINA12	Serpin Family A Member 12	Protein Coding	38	GC14M094487	5.5972785949707	https://www.genecards.org/cgi-bin/carddisp.pl?gene=SERPINA12
FNDC4	Fibronectin Type III Domain Containing 4	Protein Coding	35	GC02M027491	5.53722906112671	https://www.genecards.org/cgi-bin/carddisp.pl?gene=FNDC4
MIR346	MicroRNA 346	RNA Gene	21	GC10M086264	5.48899745941162	https://www.genecards.org/cgi-bin/carddisp.pl?gene=MIR346
SLC22A3	Solute Carrier Family 22 Member 3	Protein Coding	43	GC06P160348	5.45874977111816	https://www.genecards.org/cgi-bin/carddisp.pl?gene=SLC22A3
RSPO2	R-Spondin 2	Protein Coding	42	GC08M107899	5.45200347900391	https://www.genecards.org/cgi-bin/carddisp.pl?gene=RSPO2
GRIK3	Glutamate Ionotropic Receptor Kainate Type Subunit 3	Protein Coding	42	GC01M036795	5.34679460525513	https://www.genecards.org/cgi-bin/carddisp.pl?gene=GRIK3
MIR663A	MicroRNA 663a	RNA Gene	16	GC20M026189	5.18582010269165	https://www.genecards.org/cgi-bin/carddisp.pl?gene=MIR663A
SLC22A7	Solute Carrier Family 22 Member 7	Protein Coding	41	GC06P083920	5.15037298202515	https://www.genecards.org/cgi-bin/carddisp.pl?gene=SLC22A7
ANXA2P2	Annexin A2 Pseudogene 2	Pseudogene	23	GC09P047082	5.13052988052368	https://www.genecards.org/cgi-bin/carddisp.pl?gene=ANXA2P2
PRSS21	Serine Protease 21	Protein Coding	41	GC16P011724	5.12907838821411	https://www.genecards.org/cgi-bin/carddisp.pl?gene=PRSS21
PLCH1	Phospholipase C Eta 1	Protein Coding	38	GC03M155381	5.06766128540039	https://www.genecards.org/cgi-bin/carddisp.pl?gene=PLCH1
SMPX	Small Muscle Protein X-Linked	Protein Coding	35	GC0XM021706	4.86534881591797	https://www.genecards.org/cgi-bin/carddisp.pl?gene=SMPX
BACE1-AS	BACE1 Antisense RNA	RNA Gene	14	GC11P117352	4.69691944122314	https://www.genecards.org/cgi-bin/carddisp.pl?gene=BACE1-AS
MIR194-1	MicroRNA 194-1	RNA Gene	17	GC01M220118	4.61791753768921	https://www.genecards.org/cgi-bin/carddisp.pl?gene=MIR194-1
NYNRIN	NYN Domain And Retroviral Integrase Containing	Protein Coding	33	GC14P032724	4.5881519317627	https://www.genecards.org/cgi-bin/carddisp.pl?gene=NYNRIN
TCEAL1	Transcription Elongation Factor A Like 1	Protein Coding	36	GC0XP103628	4.53076791763306	https://www.genecards.org/cgi-bin/carddisp.pl?gene=TCEAL1
NRSN1	Neurensin 1	Protein Coding	35	GC06P024126	4.4796462059021	https://www.genecards.org/cgi-bin/carddisp.pl?gene=NRSN1
GDE1	Glycerophosphodiester Phosphodiesterase 1	Protein Coding	35	GC16M019513	4.11333560943604	https://www.genecards.org/cgi-bin/carddisp.pl?gene=GDE1
ARMCX3	Armadillo Repeat Containing X-Linked 3	Protein Coding	33	GC0XP101622	3.89503860473633	https://www.genecards.org/cgi-bin/carddisp.pl?gene=ARMCX3
PGA5	Pepsinogen A5	Protein Coding	34	GC11P061241	3.77021193504333	https://www.genecards.org/cgi-bin/carddisp.pl?gene=PGA5
PGA3	Pepsinogen A3	Protein Coding	33	GC11P061203	3.75934195518494	https://www.genecards.org/cgi-bin/carddisp.pl?gene=PGA3
MIR135A2	MicroRNA 135a-2	RNA Gene	18	GC12P097563	3.54647445678711	https://www.genecards.org/cgi-bin/carddisp.pl?gene=MIR135A2
ANKRD22	Ankyrin Repeat Domain 22	Protein Coding	31	GC10M088819	3.45427465438843	https://www.genecards.org/cgi-bin/carddisp.pl?gene=ANKRD22
LOC117600004	CTSL Promoter Region	Biological Region	2	GC09P087724	3.31819319725037	https://www.genecards.org/cgi-bin/carddisp.pl?gene=LOC117600004
PGA4	Pepsinogen A4	Protein Coding	29	GC11P061222	3.23821783065796	https://www.genecards.org/cgi-bin/carddisp.pl?gene=PGA4
ACSS3	Acyl-CoA Synthetase Short Chain Family Member 3	Protein Coding	37	GC12P080936	3.10315132141113	https://www.genecards.org/cgi-bin/carddisp.pl?gene=ACSS3
HSD11B1L	Hydroxysteroid 11-Beta Dehydrogenase 1 Like	Protein Coding	30	GC19P005680	2.52353096008301	https://www.genecards.org/cgi-bin/carddisp.pl?gene=HSD11B1L
